# Supplementary material for: Analysis of tanshinone IIA induced cellular apoptosis in leukemia cells by genome-wide expression profiling
Source: BMC Complement Altern Med. 2012 Jan 16;12:5. doi: 10.1186/1472-6882-12-5 (PMC3398275; doi:10.1186/1472-6882-12-5)
Supplement: Additional file 1 — Table S1. List of primers for RT-qPCR. Table S2. List of significantly regulated genes after Tan IIA treatment in U-973 cells. Table S3. List of differentially expressed genes (> 1.5-fold changes) identified from Affymetrix GeneChip experiments that are involved in apoptosis, NF-κB signaling cascade and cell proliferation pathways. Table S4. List of correlations between expression profiles of each gene across the five cell lines and the cell lines' Tan IIA sensitivities to Tan IIA's treatment. [file 1472-6882-12-5-S1.XLS]

## Sheet: Table S1
Gene Symbol	Forward primer (5'-3')	Reverse primer (5'-3')
ABL	TGGAGATAACACTCTAAGCATAACTAAAGGT	GATGTAGTTGCTTGGGACCCA
AKT1	CCCGGCCCAACACCTT	GCTCCTCAGGAGTCTCCACATG
BCL2	ATGTGTGTGGAGAGCGTCAACC	TGAGCAGAGTCTTCAGAGACAGCC
BCL2A1	ACGCACGAAAGTGACTAGGAGGAA	TGAAGCTGTTGAGGCAATGTGCTG
BCL6	AGTCCTGCAGCAGTAAGAATGCCT	TTGGCATTCTGGTTGAGGCTGTTG
BIRC5	AGAACTGGCCCTTCTTGGAGG	CTTTTTATGTTCCTCTATGGGGTC
BNIP3L	AAATGCGTGTGACCTGTGAAGTGG	AAACAGGGTGGTAGGTTGGGTCAT
C5AR1	AGACATCCTGGCCTTGGTCATCTT	TACCGCCAAGTTGAGGAACCAGAT
CASP3	GAGTGCTCGCAGCTCATACCT	CCTCACGGCCTGGGATTT
CCL2	GATCTCAGTGCAGAGGCTCG	TGCTTGTCCAGGTGGTCCAT
CD38	TGGCCAACTGCGAGTTCAG	GACGAGGATCAGGACCAGGAT
CRTAM	AACCAGCACAAAGCAATGTCAGGG	ACAGACAAGGTCCGCTCATGTGAT
GPNMB	TGGCTGCTTGGCCATATTTGTCAC	AGACACTCAGGCCTTTGCTTCTGA
HELLS	ATGGAACCCAGGAGGAACGTCAAA	ACGCATTTCGGTCTCTCATGGCTA
HMOX1	ATTGCCAGTGCCACCAAGTTCAAG	ACGCAGTCTTGGCCTCTTCTATCA
HSP90B1	CCGAAGAAGAACCTGAAGAG	CATCTGTTCCCACATCCATT
HSPA1A	GCCGAGAAGGACGAGTTTGA	TCCGCTGATGATGGGGTTAC
HTR2B	ACTCACGGGCTACAGCATTCATCA	GAGCCAAAGAGCATGAAATCGCCA
IKBKE	TGCTCATGAATGACAGTGAGCCCT	AAAGGCTCTTCCTGGCGAGTGTAT
IL18	GCTTGAATCTAAATTATCAGTC	GAAGATTCAAATTGCCATCTTAT
IL8	AGAAACCACCGGAAGGAACCATCT	AGAGCTGCAGAAATCAGGAAGGCT
MYC	TCAAGAGGCGAACACACAAC	GGCCTTTTCATTGTTTTCCA
NLRP12	AGCACGCATCCTAATGAGAACGGA	TACAGGTGTGCACCATCATGACCA
PDCD11	ACTGCTGAAAGCCCAGGAGTACAT	TCCAGCTCTGCTGTTCAGTAGCAA
PRKCZ	AGACGATGAGGATGCCATAAAG	CCTCGGTGGACAGCAATAATG
PROK2	TTTGCACACCTATGGGCAAACTGG	ATGAAGTCCGTAAACAGGCCAAGC
SERPINB2	CCAAGCCATGGTGGATGTG	TGGGCCTCCATGTCCAGTT
SPHK1	AGCTGGCGTCATGCATCTGTTCTA	CCACTGCAAACACACCTTTCCCAT
TNF	GGCGTGGAGCTGAGAGATAAC	GGTGTGGGTGAGGAGCACAT
TNFSF4	AGCTATTGCTGGTGGCCTCTGTAA	AAGAGCAGAGAAGTGCAGGCAGAT
VEGFB	AATCCAGAGCTTGTCTTGCTCCCT	ACTCCCATGCGTGGCAATAACTTG

## Sheet: Table S2
Probe Set ID	U937_control	U937_12h	U937_24h	Representative Public ID	Gene Title	Gene Symbol	Gene Ontology Biological Process	Gene Ontology Cellular Component	Gene Ontology Molecular Function	Pathway	U937-12-0	U937-24-0
216598_s_at	9.9831	6.92336	6.34373	S69738	chemokine (C-C motif) ligand 2	CCL2					-3.05974	-3.63937
202859_x_at	9.32264	7.26661	6.65008	NM_000584	interleukin 8	IL8					-2.05603	-2.67256
228697_at	8.24628	8.11636	5.67696	AW731710	histidine triad nucleotide binding protein 3	HINT3	---	0005634 // nucleus // inferred from electronic annotation /// 0005737 // cytoplasm // inferred from electronic annotation	0003824 // catalytic activity // inferred from electronic annotation /// 0016787 // hydrolase activity // inferred from electronic annotation	---	-0.129925	-2.56932
1553849_at	6.81802	5.1203	4.50657	NM_145050	coiled-coil domain containing 26	CCDC26	---	---	---	---	-1.69772	-2.31145
204475_at	5.67415	4.41202	3.47915	NM_002421	matrix metallopeptidase 1 (interstitial collagenase)	MMP1		0005576 // extracellular region // inferred from electronic annotation /// 0005578 // proteinaceous extracellular matrix // inferred from electronic annotation /// 0005615 // extracellular space // not recorded		Matrix_Metalloproteinases // GenMAPP	-1.26212	-2.195
203757_s_at	8.05231	7.04314	5.97867	BC005008	carcinoembryonic antigen-related cell adhesion molecule 6 (non-specific cross reacting antigen)	CEACAM6	0007165 // signal transduction // traceable author statement /// 0007267 // cell-cell signaling // traceable author statement		---	---	-1.00917	-2.07363
205010_at	11.1971	10.6741	9.17972	NM_019067	guanine nucleotide binding protein-like 3 (nucleolar)-like	GNL3L	0006508 // proteolysis // inferred from electronic annotation /// 0042254 // ribosome biogenesis and assembly // inferred from electronic annotation	0005622 // intracellular // inferred from electronic annotation /// 0005634 // nucleus // inferred from electronic annotation /// 0016020 // membrane // inferred from electronic annotation	0000166 // nucleotide binding // inferred from electronic annotation /// 0005525 // GTP binding // inferred from electronic annotation /// 0008236 // serine-type peptidase activity // inferred from electronic annotation	---	-0.52304	-2.01741
222520_s_at	6.68226	5.15586	4.69572	AF139576	intraflagellar transport 57 homolog (Chlamydomonas)	IFT57		0005929 // cilium // inferred from electronic annotation /// 0005932 // basal body // inferred from sequence or structural similarity /// 0042995 // cell projection // inferred from electronic annotation	0003677 // DNA binding // inferred from electronic annotation /// 0005515 // protein binding // inferred from physical interaction /// 0005515 // protein binding // inferred from direct assay	---	-1.5264	-1.98654
201694_s_at	7.42726	6.54889	5.58661	NM_001964	early growth response 1	EGR1		0005622 // intracellular // inferred from electronic annotation /// 0005634 // nucleus // inferred from direct assay /// 0005634 // nucleus // inferred from electronic annotation		Ovarian_Infertility_Genes // GenMAPP	-0.878371	-1.84065
1556081_at	4.77396	4.14386	2.94181	CA314425	CDNA FLJ33441 fis, clone BRACE2021932	---	---	---	---	---	-0.630098	-1.83215
223767_at	9.56488	7.92392	7.77192	AF237762	G protein-coupled receptor 84	GPR84	0007165 // signal transduction // inferred from electronic annotation /// 0007186 // G-protein coupled receptor protein signaling pathway // inferred from electronic annotation			GPCRDB_Other // GenMAPP	-1.64095	-1.79296
241879_at	7.39365	7.08205	5.61847	AW511222	Transcribed locus	---	---	---	---	---	-0.311606	-1.77519
1562275_at	5.57024	3.90589	3.80518	AL832835	Transcribed locus	---	---	---	---	---	-1.66435	-1.76506
232535_at	8.20732	7.69226	6.49074	AL133570	MRNA; cDNA DKFZp434L201 (from clone DKFZp434L201)	---	---	---	---	---	-0.515062	-1.71658
211506_s_at	6.73405	5.24122	5.05564	AF043337	interleukin 8	IL8					-1.49283	-1.67841
219915_s_at	6.71557	5.90498	5.04451	NM_018593	solute carrier family 16, member 10 (aromatic amino acid transporter)	SLC16A10	0006810 // transport // inferred from electronic annotation /// 0015801 // aromatic amino acid transport // traceable author statement		0005215 // transporter activity // inferred from electronic annotation	---	-0.810592	-1.67105
211657_at	8.80845	7.93461	7.15208	M18728	carcinoembryonic antigen-related cell adhesion molecule 6 (non-specific cross reacting antigen)	CEACAM6	0007165 // signal transduction // traceable author statement /// 0007267 // cell-cell signaling // traceable author statement		---	---	-0.87384	-1.65638
213924_at	6.40951	4.89351	4.86822	BF476502	Metallophosphoesterase 1	MPPE1	---	0016020 // membrane // inferred from electronic annotation /// 0016021 // integral to membrane // inferred from electronic annotation	0016787 // hydrolase activity // inferred from electronic annotation /// 0046872 // metal ion binding // inferred from electronic annotation	---	-1.516	-1.5413
237212_at	6.70317	5.45664	5.1791	BF195312	Transcribed locus	---	---	---	---	---	-1.24653	-1.52407
220438_at	7.05609	6.17451	5.53654	NM_017659	glutaminyl-peptide cyclotransferase-like	QPCTL	0006508 // proteolysis // inferred from electronic annotation	0016020 // membrane // inferred from electronic annotation /// 0016021 // integral to membrane // inferred from electronic annotation		---	-0.88158	-1.51956
229588_at	8.081	7.07099	6.56615	AA651899	DnaJ (Hsp40) homolog, subfamily C, member 10	DNAJC10	0006457 // protein folding // inferred from electronic annotation /// 0045454 // cell redox homeostasis // inferred from electronic annotation	0005576 // extracellular region // inferred from electronic annotation /// 0005783 // endoplasmic reticulum // inferred from electronic annotation /// 0005788 // endoplasmic reticulum lumen // inferred from electronic annotation	0031072 // heat shock protein binding // inferred from electronic annotation /// 0051082 // unfolded protein binding // inferred from electronic annotation	---	-1.01001	-1.51485
239405_at	6.05423	5.86904	4.54849	AI022632	Transcribed locus	---	---	---	---	---	-0.185197	-1.50575
1553436_at	6.71006	5.40563	5.21838	NM_173600	mucin 19, oligomeric	MUC19	---	---	---	---	-1.30443	-1.49168
228766_at	9.76323	8.57958	8.28131	AW299226	---	---	---	---	---	---	-1.18364	-1.48191
236220_at	6.99381	5.76143	5.52241	AI935541	Transcribed locus	---	---	---	---	---	-1.23237	-1.4714
216123_x_at	6.2185	5.99823	4.76245	AK024158	CDNA FLJ14096 fis, clone MAMMA1000752	---	---	---	---	---	-0.220273	-1.45605
1566903_at	8.94221	8.23206	7.49987	AL831906	MRNA; cDNA DKFZp547G039 (from clone DKFZp547G039)	---	---	---	---	---	-0.710153	-1.44234
1552288_at	7.1666	6.20979	5.73144	BC034926	cartilage intermediate layer protein 2	CILP2	---	0005576 // extracellular region // inferred from electronic annotation /// 0005578 // proteinaceous extracellular matrix // inferred from electronic annotation	0004035 // alkaline phosphatase activity // inferred from direct assay /// 0004551 // nucleotide diphosphatase activity // inferred from direct assay	---	-0.956806	-1.43515
241503_at	6.81406	5.59184	5.38875	BE327277	Transcribed locus	---	---	---	---	---	-1.22222	-1.42532
243454_at	7.65194	7.41322	6.23048	AW207866	Transcribed locus	---	---	---	---	---	-0.238718	-1.42146
235551_at	8.81468	8.22189	7.40537	AA555280	WD repeat domain 4	WDR4	0008033 // tRNA processing // inferred from electronic annotation	0005654 // nucleoplasm // inferred from direct assay	---	---	-0.592788	-1.40931
207674_at	7.40252	6.23109	5.99349	NM_002000	Fc fragment of IgA, receptor for	FCAR	0006955 // immune response // traceable author statement		0004872 // receptor activity // inferred from electronic annotation /// 0005057 // receptor signaling protein activity // not recorded /// 0019862 // IgA binding // inferred from electronic annotation	---	-1.17143	-1.40904
217651_at	6.10165	5.10653	4.69572	BF512531	Transcribed locus	---	---	---	---	---	-0.995126	-1.40593
230127_at	6.92027	5.99766	5.52379	AW044663	Transcribed locus	---	---	---	---	---	-0.922618	-1.39649
206462_s_at	7.34288	6.12443	5.94867	NM_002530	neurotrophic tyrosine kinase, receptor, type 3	NTRK3		0005887 // integral to plasma membrane // traceable author statement /// 0016020 // membrane // inferred from electronic annotation /// 0016021 // integral to membrane // inferred from electronic annotation		---	-1.21845	-1.39421
216012_at	6.75365	5.20043	5.38308	U43604	Unidentified mRNA, partial sequence	---	---	---	---	---	-1.55321	-1.37057
1566541_at	5.57839	5.44502	4.20812	AL831856	Transcribed locus	---	---	---	---	---	-0.133363	-1.37027
205264_at	10.3652	9.45098	9.00317	NM_012099	CD3e molecule, epsilon associated protein	CD3EAP			0003899 // DNA-directed RNA polymerase activity // inferred from electronic annotation /// 0005515 // protein binding // traceable author statement /// 0005515 // protein binding // inferred from electronic annotation	---	-0.914192	-1.362
235202_x_at	6.45927	5.72737	5.10594	BG498328	IKK interacting protein	IKIP	0006917 // induction of apoptosis // inferred from mutant phenotype /// 0010165 // response to X-ray // inferred from expression pattern	0005783 // endoplasmic reticulum // inferred from direct assay	0005515 // protein binding // inferred from physical interaction	---	-0.731905	-1.35334
211767_at	9.33565	9.07687	7.98533	BC005995	GINS complex subunit 4 (Sld5 homolog)	GINS4	0006260 // DNA replication // inferred from electronic annotation	0005634 // nucleus // inferred from electronic annotation /// 0005737 // cytoplasm // inferred from electronic annotation	---	---	-0.258784	-1.35033
1563724_at	5.23888	4.53615	3.90469	AL833020	Transcribed locus	---	---	---	---	---	-0.702735	-1.33419
242260_at	9.09995	7.9805	7.77457	BG283790	Matrin 3	MATR3	---			---	-1.11945	-1.32538
1552289_a_at	7.96711	6.96379	6.64697	BC034926	cartilage intermediate layer protein 2	CILP2	---	0005576 // extracellular region // inferred from electronic annotation /// 0005578 // proteinaceous extracellular matrix // inferred from electronic annotation	0004035 // alkaline phosphatase activity // inferred from direct assay /// 0004551 // nucleotide diphosphatase activity // inferred from direct assay	---	-1.00332	-1.32014
229934_at	9.25296	7.93178	7.93468	N39230	Mir-223 transcript variant 1 mRNA, complete sequence	---	---	---	---	---	-1.32118	-1.31828
217712_at	5.7768	5.07368	4.46886	AA479678	Hypothetical protein LOC441528	LOC389906	---	---	---	---	-0.703114	-1.30793
201072_s_at	7.94948	7.415	6.64986	AW152160	SWI/SNF related, matrix associated, actin dependent regulator of chromatin, subfamily c, member 1	SMARCC1				---	-0.534483	-1.29962
238453_at	7.52357	6.37796	6.24067	AI628573	fibroblast growth factor binding protein 3	FGFBP3	---	0005576 // extracellular region // inferred from electronic annotation	0019838 // growth factor binding // inferred from electronic annotation	---	-1.14561	-1.2829
219386_s_at	9.28342	8.24215	8.01685	NM_020125	SLAM family member 8	SLAMF8	---	0016020 // membrane // inferred from electronic annotation /// 0016021 // integral to membrane // inferred from electronic annotation	---	---	-1.04127	-1.26657
1561673_at	5.54643	4.5712	4.28171	BC040579	CDNA clone IMAGE:5268080	---	---	---	---	---	-0.975229	-1.26472
219385_at	8.12546	7.15342	6.8632	NM_020125	SLAM family member 8	SLAMF8	---	0016020 // membrane // inferred from electronic annotation /// 0016021 // integral to membrane // inferred from electronic annotation	---	---	-0.972047	-1.26227
206355_at	4.17419	2.94254	2.91215	R20102	guanine nucleotide binding protein (G protein), alpha activating activity polypeptide, olfactory type	GNAL		---		G_Protein_Signaling // GenMAPP	-1.23164	-1.26204
214313_s_at	7.34188	6.58735	6.0856	BE138647	Eukaryotic translation initiation factor 5B	EIF5B	0006412 // translation // inferred from electronic annotation /// 0006446 // regulation of translational initiation // inferred from direct assay /// 0006446 // regulation of translational initiation // non-traceable author statement	---		Translation_Factors // GenMAPP	-0.754525	-1.25628
229549_at	8.87103	7.99713	7.6209	AA868461	Transcribed locus	---	---	---	---	---	-0.873901	-1.25013
219152_at	8.5456	7.777	7.30095	NM_015720	podocalyxin-like 2	PODXL2	0007155 // cell adhesion // inferred from electronic annotation	0005887 // integral to plasma membrane // traceable author statement /// 0016020 // membrane // inferred from electronic annotation /// 0016021 // integral to membrane // inferred from electronic annotation	0005515 // protein binding // inferred from electronic annotation /// 0005539 // glycosaminoglycan binding // traceable author statement	---	-0.768593	-1.24465
208663_s_at	8.03016	7.47249	6.78872	AI652848	tetratricopeptide repeat domain 3	TTC3	---	---		---	-0.557664	-1.24143
212224_at	5.66378	5.32014	4.42837	NM_000689	aldehyde dehydrogenase 1 family, member A1	ALDH1A1	0006081 // aldehyde metabolic process // traceable author statement /// 0008152 // metabolic process // inferred from electronic annotation	0005737 // cytoplasm // traceable author statement /// 0005737 // cytoplasm // inferred from electronic annotation		---	-0.343647	-1.23542
228395_at	8.09235	7.04402	6.87571	AI762431	Glycosyltransferase 8 domain containing 1	GLT8D1	0016051 // carbohydrate biosynthetic process // inferred from electronic annotation	0016020 // membrane // inferred from electronic annotation /// 0016021 // integral to membrane // inferred from electronic annotation		---	-1.04834	-1.21664
231137_at	6.78291	6.15751	5.56867	AI686126	Transcribed locus	---	---	---	---	---	-0.625397	-1.21425
235316_at	8.34907	7.42103	7.14086	BG258131	N-acetyltransferase 8-like	NAT8L	0008152 // metabolic process // inferred from electronic annotation	0016020 // membrane // inferred from electronic annotation /// 0016021 // integral to membrane // inferred from electronic annotation	0008080 // N-acetyltransferase activity // inferred from electronic annotation /// 0008415 // acyltransferase activity // inferred from electronic annotation /// 0016740 // transferase activity // inferred from electronic annotation	---	-0.928049	-1.20821
228235_at	7.61511	6.80171	6.4114	BE048571	hypothetical protein MGC16121	MGC16121	---	---	---	---	-0.813397	-1.20371
244390_at	4.50389	3.57607	3.31012	AI684640	Transcribed locus	---	---	---	---	---	-0.92782	-1.19377
231829_at	7.77542	7.33589	6.5834	AB033097	virus-induced signaling adapter	VISA			0004871 // signal transducer activity // inferred from mutant phenotype /// 0005515 // protein binding // inferred from physical interaction	---	-0.439533	-1.19202
238931_at	9.06999	8.76858	7.8842	AL045793	methyltransferase 10 domain containing	METT10D	---	---	0008168 // methyltransferase activity // inferred from electronic annotation /// 0016740 // transferase activity // inferred from electronic annotation	---	-0.301415	-1.18579
1559514_at	5.19209	4.27094	4.01061	AK095188	Hypothetical protein LOC100132077	LOC100132077	---	---	---	---	-0.921142	-1.18147
238227_at	5.43994	4.67369	4.26901	AI698001	Transcribed locus	---	---	---	---	---	-0.766255	-1.17093
238439_at	6.78698	6.22982	5.62145	AI925518	ankyrin repeat domain 22	ANKRD22	---	---	---	---	-0.557161	-1.16553
230836_at	9.09825	8.02152	7.9334	AI422986	ST8 alpha-N-acetyl-neuraminide alpha-2,8-sialyltransferase 4	ST8SIA4				---	-1.07673	-1.16484
240960_at	8.10711	7.85335	6.94465	AA713522	Transcribed locus	---	---	---	---	---	-0.253762	-1.16247
218681_s_at	10.1456	9.66224	8.98672	NM_022044	stromal cell-derived factor 2-like 1	SDF2L1	---	0005783 // endoplasmic reticulum // inferred from electronic annotation /// 0005788 // endoplasmic reticulum lumen // inferred from electronic annotation /// 0016020 // membrane // inferred from electronic annotation	0016787 // hydrolase activity // inferred from electronic annotation /// 0016810 // hydrolase activity, acting on carbon-nitrogen (but not peptide) bonds // inferred from electronic annotation	---	-0.483314	-1.15883
239953_at	4.88651	3.67565	3.73007	BE551146	Transcribed locus	---	---	---	---	---	-1.21086	-1.15644
1568813_at	6.4973	5.93973	5.34132	BC009525	CDNA clone IMAGE:4620359	---	---	---	---	---	-0.557571	-1.15598
244517_x_at	5.02566	4.45183	3.87627	AW070573	Transcribed locus	---	---	---	---	---	-0.573828	-1.14939
217433_at	4.73212	4.43071	3.58408	AB029026	transforming, acidic coiled-coil containing protein 1	TACC1	0007049 // cell cycle // inferred from electronic annotation /// 0051301 // cell division // inferred from electronic annotation	0005634 // nucleus // inferred from electronic annotation /// 0005737 // cytoplasm // inferred from electronic annotation	0005515 // protein binding // inferred from physical interaction	---	-0.301415	-1.14804
205551_at	6.70581	6.12649	5.55857	NM_014848	synaptic vesicle glycoprotein 2B	SV2B	0006810 // transport // inferred from electronic annotation /// 0006836 // neurotransmitter transport // inferred from electronic annotation		0005215 // transporter activity // inferred from electronic annotation	---	-0.579321	-1.14724
1554676_at	6.20117	5.65365	5.05455	BC022313	serglycin	SRGN					-0.547516	-1.14662
207466_at	5.9124	5.40775	4.76939	NM_015973	galanin prepropeptide	GAL					-0.504647	-1.14301
219158_s_at	7.39855	6.89108	6.25702	NM_025085	NMDA receptor regulated 1	NARG1				Electron_Transport_Chain // GenMAPP	-0.507472	-1.14153
236752_at	5.3994	4.86513	4.25837	AA913146	Transcribed locus	---	---	---	---	---	-0.534278	-1.14104
212027_at	7.6939	7.06377	6.55344	AI925305	RNA binding motif protein 25	RBM25	0000398 // nuclear mRNA splicing, via spliceosome // non-traceable author statement /// 0006397 // mRNA processing // inferred from electronic annotation	0030529 // ribonucleoprotein complex // inferred from electronic annotation	0000166 // nucleotide binding // inferred from electronic annotation /// 0003676 // nucleic acid binding // inferred from electronic annotation /// 0003729 // mRNA binding // non-traceable author statement	---	-0.630123	-1.14046
210147_at	6.86291	6.64175	5.72622	U47054	ADP-ribosyltransferase 3	ART3	0006471 // protein amino acid ADP-ribosylation // inferred from electronic annotation /// 0006471 // protein amino acid ADP-ribosylation // traceable author statement			---	-0.221158	-1.13669
212677_s_at	5.3917	5.62863	4.25765	BG530481	centrosomal protein 68kDa	CEP68	---	0005813 // centrosome // inferred from electronic annotation	---	---	0.236925	-1.13406
224755_at	10.2649	9.55332	9.13695	BE621524	Transcribed locus	---	---	---	---	---	-0.711607	-1.12798
232927_at	4.68331	3.44162	3.5569	AU147356	CDNA FLJ12152 fis, clone MAMMA1000444	---	---	---	---	---	-1.24169	-1.12641
216740_at	5.74913	5.62903	4.62372	AK024851	CDNA: FLJ21198 fis, clone COL00220	---	---	---	---	---	-0.120102	-1.12541
214052_x_at	8.68201	8.13924	7.55913	AW301305	BAT2 domain containing 1	BAT2D1	---	---	---	---	-0.542774	-1.12288
242943_at	7.89486	7.31281	6.7805	AA352113	ST8 alpha-N-acetyl-neuraminide alpha-2,8-sialyltransferase 4	ST8SIA4				---	-0.58205	-1.11436
232007_at	8.86421	8.16509	7.75114	AU145356	1-acylglycerol-3-phosphate O-acyltransferase 5 (lysophosphatidic acid acyltransferase, epsilon)	AGPAT5	0008152 // metabolic process // inferred from electronic annotation /// 0008654 // phospholipid biosynthetic process // non-traceable author statement /// 0008654 // phospholipid biosynthetic process // inferred from electronic annotation	0005739 // mitochondrion // inferred from direct assay /// 0016020 // membrane // inferred from electronic annotation /// 0016021 // integral to membrane // inferred from electronic annotation		---	-0.69912	-1.11307
234149_at	6.98843	6.99003	5.88058	AK024187	CDNA FLJ14125 fis, clone MAMMA1002545	---	---	---	---	---	0.001594	-1.10786
236471_at	5.66158	4.77358	4.55622	AI949827	nuclear factor (erythroid-derived 2)-like 3	NFE2L3		0005634 // nucleus // inferred from electronic annotation		---	-0.887994	-1.10535
239963_at	8.38003	8.37535	7.27619	BF196334	Transcribed locus	---	---	---	---	---	-0.004684	-1.10384
208428_at	5.59184	4.70977	4.48907	NM_018833	transporter 2, ATP-binding cassette, sub-family B (MDR/TAP)	TAP2					-0.88207	-1.10277
235783_at	10.8146	10.1365	9.71292	BG107419	mRNA turnover 4 homolog (S. cerevisiae)	MRTO4	0042254 // ribosome biogenesis and assembly // inferred from electronic annotation	0005622 // intracellular // inferred from electronic annotation /// 0005634 // nucleus // inferred from electronic annotation	---	---	-0.67812	-1.10172
200953_s_at	10.8749	9.64408	9.77347	NM_001759	cyclin D2	CCND2		0000307 // cyclin-dependent protein kinase holoenzyme complex // inferred from direct assay /// 0005634 // nucleus // inferred from electronic annotation		Cell_cycle_KEGG // GenMAPP /// G1_to_S_cell_cycle_Reactome // GenMAPP /// Ovarian_Infertility_Genes // GenMAPP /// Wnt_signaling // GenMAPP	-1.2308	-1.10141
227404_s_at	5.73812	5.22216	4.63689	AI459194	Early growth response 1	EGR1		0005622 // intracellular // inferred from electronic annotation /// 0005634 // nucleus // inferred from direct assay		---	-0.515956	-1.10123
1563014_at	6.78291	6.14537	5.68437	BC006431	Ribosomal protein S15	RPS15	0006412 // translation // inferred from electronic annotation /// 0006412 // translation // inferred by curator		0003735 // structural constituent of ribosome // inferred from direct assay /// 0003735 // structural constituent of ribosome // inferred from electronic annotation /// 0005515 // protein binding // inferred from physical interaction	Ribosomal_Proteins // GenMAPP /// Ribosomal_Proteins // GenMAPP /// Ribosomal_Proteins // GenMAPP	-0.637539	-1.09854
236090_at	8.30882	7.11036	7.21493	AW204095	Transcribed locus	---	---	---	---	---	-1.19846	-1.09389
243888_at	7.04083	5.64425	5.94918	AI610684	Transcribed locus	---	---	---	---	---	-1.39658	-1.09165
224851_at	8.7049	7.61266	7.61558	AW274756	cyclin-dependent kinase 6	CDK6					-1.09224	-1.08932
242423_x_at	7.20308	6.7477	6.11563	AA179510	CDNA clone IMAGE:6576427	---	---	---	---	---	-0.455377	-1.08745
243065_at	5.43129	4.81963	4.34494	AA809449	Transcribed locus	---	---	---	---	---	-0.611657	-1.08635
225108_at	9.972	9.0693	8.88738	BF111719	---	---	---	---	---	---	-0.902703	-1.08463
227896_at	9.13862	8.11963	8.06194	AI373643	BRCA2 and CDKN1A interacting protein	BCCIP		0005634 // nucleus // traceable author statement /// 0005634 // nucleus // inferred from electronic annotation	0005515 // protein binding // inferred from physical interaction	---	-1.019	-1.07669
1568799_at	7.33828	6.55129	6.26202	BE348270	CDNA clone IMAGE:4798168	---	---	---	---	---	-0.786989	-1.07625
206653_at	7.90518	6.94245	6.83099	BF062139	polymerase (RNA) III (DNA directed) polypeptide G (32kD)	POLR3G	0006350 // transcription // inferred from electronic annotation /// 0006359 // regulation of transcription from RNA polymerase III promoter // traceable author statement	0005634 // nucleus // inferred from electronic annotation /// 0005666 // DNA-directed RNA polymerase III complex // traceable author statement	0003899 // DNA-directed RNA polymerase activity // traceable author statement /// 0003899 // DNA-directed RNA polymerase activity // inferred from electronic annotation	---	-0.962728	-1.07419
240482_at	7.51046	7.71878	6.43713	AI955094	---	---	---	---	---	---	0.208328	-1.07332
206934_at	6.90831	5.83869	5.83869	NM_006065	signal-regulatory protein beta 1	SIRPB1	0007165 // signal transduction // traceable author statement /// 0007166 // cell surface receptor linked signal transduction // traceable author statement	0005887 // integral to plasma membrane // traceable author statement /// 0016020 // membrane // inferred from electronic annotation /// 0016021 // integral to membrane // inferred from electronic annotation	---	---	-1.06963	-1.06963
219522_at	7.44616	6.57094	6.37709	NM_014344	four jointed box 1 (Drosophila)	FJX1	---	0005615 // extracellular space // traceable author statement /// 0005634 // nucleus // not recorded	---	---	-0.875226	-1.06907
208624_s_at	7.69652	7.40473	6.62772	BE966878	eukaryotic translation initiation factor 4 gamma, 1	EIF4G1		0005737 // cytoplasm // non-traceable author statement /// 0016281 // eukaryotic translation initiation factor 4F complex // traceable author statement		Translation_Factors // GenMAPP	-0.291792	-1.0688
239823_at	6.57243	5.49694	5.50427	AW206286	Transcribed locus	---	---	---	---	---	-1.07548	-1.06816
217377_x_at	7.63575	6.68349	6.56832	AF041811	neurotrophic tyrosine kinase, receptor, type 3	NTRK3		0005887 // integral to plasma membrane // traceable author statement /// 0016020 // membrane // inferred from electronic annotation /// 0016021 // integral to membrane // inferred from electronic annotation		---	-0.952268	-1.06744
224148_at	4.68331	4.28826	3.61712	AF116653	FYN binding protein (FYB-120/130)	FYB		0005634 // nucleus // traceable author statement /// 0005634 // nucleus // inferred from electronic annotation /// 0005737 // cytoplasm // inferred from electronic annotation /// 0015629 // actin cytoskeleton // traceable author statement	0005102 // receptor binding // traceable author statement /// 0005515 // protein binding // traceable author statement	---	-0.395053	-1.0662
227037_at	10.0779	9.25415	9.01806	AA029500	similar to CG12314 gene product	LOC201164	0008152 // metabolic process // inferred from electronic annotation /// 0016042 // lipid catabolic process // inferred from electronic annotation	0016020 // membrane // inferred from electronic annotation /// 0016021 // integral to membrane // inferred from electronic annotation	0003824 // catalytic activity // inferred from electronic annotation /// 0004630 // phospholipase D activity // inferred from electronic annotation /// 0016787 // hydrolase activity // inferred from electronic annotation	---	-0.823713	-1.05979
219829_at	7.07647	6.64517	6.02006	NM_012278	integrin beta 1 binding protein (melusin) 2	ITGB1BP2	0007165 // signal transduction // traceable author statement /// 0007517 // muscle development // traceable author statement	0030018 // Z disc // inferred from electronic annotation	0005509 // calcium ion binding // inferred from electronic annotation /// 0005515 // protein binding // traceable author statement /// 0008270 // zinc ion binding // inferred from electronic annotation	---	-0.431309	-1.05641
227448_at	7.77399	6.87319	6.71892	AL045916	arginine and glutamate rich 1	ARGLU1	---	---	---	---	-0.900798	-1.05507
220707_s_at	8.38161	7.54228	7.32733	NM_024955	FAD-dependent oxidoreductase domain containing 2	FOXRED2	---	---	0009055 // electron carrier activity // inferred from electronic annotation /// 0016491 // oxidoreductase activity // inferred from electronic annotation	---	-0.839326	-1.05428
212028_at	7.45194	7.0388	6.3986	BE466128	RNA binding motif protein 25	RBM25	0000398 // nuclear mRNA splicing, via spliceosome // non-traceable author statement /// 0006397 // mRNA processing // inferred from electronic annotation	0030529 // ribonucleoprotein complex // inferred from electronic annotation	0000166 // nucleotide binding // inferred from electronic annotation /// 0003676 // nucleic acid binding // inferred from electronic annotation /// 0003729 // mRNA binding // non-traceable author statement	---	-0.413145	-1.05334
211948_x_at	10.2706	9.69523	9.21811	BG261071	BAT2 domain containing 1	BAT2D1	---	---	---	---	-0.575408	-1.05253
243272_at	5.70923	4.58204	4.65725	AW663447	Transcribed locus	---	---	---	---	---	-1.12718	-1.05198
1552790_a_at	8.81625	8.03532	7.76764	NM_153039	SEC62 homolog (S. cerevisiae)	SEC62			0004872 // receptor activity // traceable author statement /// 0008565 // protein transporter activity // inferred from electronic annotation	---	-0.780924	-1.0486
208442_s_at	7.61361	7.26673	6.5657	NM_000051	ataxia telangiectasia mutated	ATM		0005634 // nucleus // inferred from electronic annotation /// 0031410 // cytoplasmic vesicle // inferred from electronic annotation		Cell_cycle_KEGG // GenMAPP /// G1_to_S_cell_cycle_Reactome // GenMAPP /// Ovarian_Infertility_Genes // GenMAPP	-0.346875	-1.04791
236723_at	6.36351	5.59184	5.32024	AW196279	Transcribed locus	---	---	---	---	---	-0.771667	-1.04326
204702_s_at	7.47058	6.42825	6.42825	NM_004289	nuclear factor (erythroid-derived 2)-like 3	NFE2L3		0005634 // nucleus // inferred from electronic annotation		---	-1.04233	-1.04233
240650_at	4.73191	4.27055	3.68973	AW138217	Calcium channel, voltage-dependent, R type, alpha 1E subunit	CACNA1E				Calcium_regulation_in_cardiac_cells // GenMAPP	-0.461367	-1.04218
1562289_at	8.43717	7.62802	7.39707	AL834519	MRNA; cDNA DKFZp434N0220 (from clone DKFZp434N0220)	---	---	---	---	---	-0.809154	-1.0401
228809_at	7.31329	6.35572	6.27436	AW006998	chromosome X open reading frame 40A	CXorf40A	---	---	0005515 // protein binding // inferred from physical interaction	---	-0.957563	-1.03892
202800_at	8.93378	8.60723	7.89816	NM_004172	solute carrier family 1 (glial high affinity glutamate transporter), member 3	SLC1A3		0005624 // membrane fraction // traceable author statement /// 0016020 // membrane // inferred from electronic annotation /// 0016021 // integral to membrane // inferred from electronic annotation	0005313 // L-glutamate transmembrane transporter activity // traceable author statement /// 0015293 // symporter activity // inferred from electronic annotation /// 0017153 // sodium:dicarboxylate symporter activity // inferred from electronic annotation	---	-0.326558	-1.03562
232291_at	9.19372	8.27144	8.15836	AA256157	microRNA host gene (non-protein coding) 1	MIRHG1	---	0016020 // membrane // inferred from electronic annotation /// 0016021 // integral to membrane // inferred from electronic annotation	---	---	-0.922284	-1.03536
1558703_at	6.97963	6.66465	5.94529	AL832613	solute carrier family 46 (folate transporter), member 1	SLC46A1	0006810 // transport // inferred from electronic annotation /// 0015884 // folic acid transport // inferred from direct assay		0005215 // transporter activity // inferred from electronic annotation /// 0005542 // folic acid binding // inferred from electronic annotation /// 0008517 // folic acid transporter activity // inferred from direct assay	---	-0.314983	-1.03434
244546_at	6.9447	6.13628	5.91045	AI760495	cytochrome c, somatic	CYCS				Apoptosis // GenMAPP /// Apoptosis_GenMAPP // GenMAPP /// Apoptosis_KEGG // GenMAPP /// Electron_Transport_Chain // GenMAPP	-0.808412	-1.03424
220265_at	6.73066	6.38911	5.69756	NM_020960	G protein-coupled receptor 107	GPR107	---	0016020 // membrane // inferred from electronic annotation /// 0016021 // integral to membrane // inferred from electronic annotation	0004872 // receptor activity // inferred from electronic annotation	---	-0.341551	-1.03311
1556019_at	5.80518	4.89578	4.77809	BE502765	MRNA; cDNA DKFZp586C1322 (from clone DKFZp586C1322)	---	---	---	---	---	-0.909401	-1.0271
223139_s_at	8.28544	7.84135	7.25841	BE501133	DEAH (Asp-Glu-Ala-His) box polypeptide 36	DHX36	---	0005634 // nucleus // inferred from electronic annotation /// 0005737 // cytoplasm // inferred from electronic annotation		---	-0.444088	-1.02703
209900_s_at	10.0314	9.30844	9.00662	AL162079	solute carrier family 16, member 1 (monocarboxylic acid transporter 1)	SLC16A1				---	-0.722929	-1.02475
213120_at	6.94432	6.53683	5.92159	AA405798	UHRF1 (ICBP90) binding protein 1-like	UHRF1BP1L	---	---	---	---	-0.40749	-1.02273
1562281_at	5.28891	4.44816	4.26901	AL832038	Transcribed locus	---	---	---	---	---	-0.840747	-1.0199
1558152_at	8.88318	8.10171	7.86492	BE092211	hypothetical protein LOC100131262	LOC100131262	---	---	---	---	-0.781464	-1.01826
244387_at	8.72357	7.45581	7.70818	AW979271	Transcribed locus	---	---	---	---	---	-1.26776	-1.0154
233803_s_at	9.35274	8.40648	8.33744	AL136595	MYB binding protein (P160) 1a	MYBBP1A				---	-0.94626	-1.0153
216029_at	5.88003	6.08539	4.86543	AU159412	CDNA FLJ14348 fis, clone THYRO1001602	---	---	---	---	---	0.205361	-1.0146
236665_at	3.84587	3.51276	2.83195	BF056459	coiled-coil domain containing 18	CCDC18	---	---	---	---	-0.333115	-1.01392
1556186_s_at	9.82928	9.19903	8.81551	AW026427	KIAA0090	KIAA0090	---	0016020 // membrane // inferred from electronic annotation /// 0016021 // integral to membrane // inferred from electronic annotation	0005515 // protein binding // inferred from physical interaction	---	-0.630243	-1.01377
214055_x_at	10.128	9.51455	9.11506	AW238632	BAT2 domain containing 1	BAT2D1	---	---	---	---	-0.613403	-1.01289
236609_at	7.07805	6.1865	6.06592	BF062287	Hypothetical protein LOC100129592	LOC100129592	---	---	---	---	-0.891557	-1.01213
213566_at	6.56147	5.55211	5.55211	NM_005615	ribonuclease, RNase A family, k6	RNASE6	0006401 // RNA catabolic process // traceable author statement /// 0006952 // defense response // traceable author statement	0005576 // extracellular region // traceable author statement /// 0005576 // extracellular region // inferred from electronic annotation		---	-1.00937	-1.00937
230648_at	9.34905	8.43033	8.34191	AI377398	hypothetical protein LOC283663	LOC283663	---	---	---	---	-0.918721	-1.00714
235220_at	5.17508	4.81248	4.16912	BG168199	Transcribed locus	---	---	---	---	---	-0.3626	-1.00596
228343_at	5.95178	5.50135	4.94665	AA805754	POU class 2 homeobox 2	POU2F2		0005634 // nucleus // inferred from electronic annotation /// 0005634 // nucleus // non-traceable author statement /// 0005634 // nucleus // inferred from direct assay /// 0005737 // cytoplasm // inferred from electronic annotation		---	-0.450431	-1.00513
207865_s_at	5.5342	4.90306	4.52939	NM_001720	bone morphogenetic protein 8b (osteogenic protein 2)	BMP8B		0005576 // extracellular region // inferred from electronic annotation /// 0005615 // extracellular space // inferred from electronic annotation	0005125 // cytokine activity // inferred from electronic annotation /// 0008083 // growth factor activity // inferred from electronic annotation	---	-0.631146	-1.00481
234513_at	7.23057	6.88178	6.22781	AF292387	elongation of very long chain fatty acids (FEN1/Elo2, SUR4/Elo3, yeast)-like 3	ELOVL3	0006633 // fatty acid biosynthetic process // inferred from electronic annotation /// 0008610 // lipid biosynthetic process // inferred from electronic annotation		---	---	-0.348789	-1.00276
202234_s_at	9.53119	8.79444	8.52956	BF511091	solute carrier family 16, member 1 (monocarboxylic acid transporter 1)	SLC16A1				---	-0.73675	-1.00163
1556318_s_at	4.44896	4.13249	3.44837	N21434	Full length insert cDNA YQ07B06	---	---	---	---	---	-0.31647	-1.00059
213499_at	7.42577	6.37516	6.45242	NM_004366	chloride channel 2	CLCN2	0006810 // transport // inferred from electronic annotation /// 0006810 // transport // traceable author statement /// 0006811 // ion transport // inferred from electronic annotation /// 0006821 // chloride transport // inferred from electronic annotation	0005624 // membrane fraction // not recorded /// 0005887 // integral to plasma membrane // not recorded /// 0016020 // membrane // inferred from electronic annotation /// 0016021 // integral to membrane // inferred from electronic annotation		---	-1.05061	-0.973356
204614_at	11.3918	10.3114	10.4354	NM_002575	serpin peptidase inhibitor, clade B (ovalbumin), member 2	SERPINB2	0006916 // anti-apoptosis // traceable author statement	0005576 // extracellular region // inferred from electronic annotation /// 0005737 // cytoplasm // inferred from electronic annotation		Blood_Clotting_Cascade // GenMAPP	-1.08043	-0.95634
221969_at	8.53072	7.51002	7.58512	BF510692	Transcribed locus	---	---	---	---	---	-1.0207	-0.945599
219689_at	8.20415	7.10569	7.26974	NM_020163	sema domain, immunoglobulin domain (Ig), short basic domain, secreted, (semaphorin) 3G	SEMA3G	0007275 // multicellular organismal development // inferred from electronic annotation	0005576 // extracellular region // inferred from electronic annotation /// 0016020 // membrane // inferred from electronic annotation	0004872 // receptor activity // inferred from electronic annotation	---	-1.09845	-0.934405
1560346_at	4.46686	3.33956	3.53814	AL080057	Transcribed locus	---	---	---	---	---	-1.1273	-0.928724
206067_s_at	5.54423	4.42039	4.61563	NM_024426	Wilms tumor 1	WT1		0005622 // intracellular // inferred from electronic annotation /// 0005634 // nucleus // non-traceable author statement /// 0005634 // nucleus // inferred from electronic annotation		---	-1.12384	-0.928597
236503_at	5.19473	3.95909	4.2667	BE466160	Transcribed locus	---	---	---	---	---	-1.23564	-0.928032
212930_at	7.4073	6.32606	6.48652	AW576457	ATPase, Ca++ transporting, plasma membrane 1	ATP2B1					-1.08124	-0.920783
232205_at	6.03301	4.95981	5.17864	AL133627	MRNA; cDNA DKFZp434K0722 (from clone DKFZp434K0722)	---	---	---	---	---	-1.07319	-0.854366
236600_at	7.62582	6.6119	6.78272	AI651603	spastic paraplegia 20 (Troyer syndrome)	SPG20	---	---	---	---	-1.01392	-0.843103
235677_at	8.09672	7.08518	7.25477	BE857570	Serine racemase	SRR		---		---	-1.01154	-0.841948
1565577_s_at	7.60638	6.52752	6.77536	AA524123	CDNA FLJ34486 fis, clone HLUNG2004217	---	---	---	---	---	-1.07886	-0.831024
214735_at	8.21566	7.16268	7.43497	AW166711	phosphoinositide-binding protein PIP3-E	PIP3-E	0006979 // response to oxidative stress // inferred from sequence or structural similarity /// 0015671 // oxygen transport // non-traceable author statement	0005737 // cytoplasm // inferred from electronic annotation /// 0005886 // plasma membrane // inferred from electronic annotation /// 0016020 // membrane // inferred from electronic annotation	0004601 // peroxidase activity // inferred from sequence or structural similarity /// 0005344 // oxygen transporter activity // non-traceable author statement	---	-1.05298	-0.780689
201626_at	10.9537	9.6736	10.2095	BG292233	insulin induced gene 1	INSIG1			0005515 // protein binding // inferred from physical interaction	---	-1.28012	-0.7442
1556261_a_at	7.1194	6.09992	6.37709	AK097571	CDNA FLJ40252 fis, clone TESTI2024299	---	---	---	---	---	-1.01948	-0.742308
222912_at	8.24844	7.2053	7.51137	BE207758	arrestin, beta 1	ARRB1			0004857 // enzyme inhibitor activity // traceable author statement /// 0005515 // protein binding // inferred from physical interaction	Calcium_regulation_in_cardiac_cells // GenMAPP /// Smooth_muscle_contraction // GenMAPP	-1.04314	-0.737067
231943_at	4.63101	3.51124	3.91406	AA831323	zinc finger protein 28 homolog (mouse)	ZFP28	0006350 // transcription // inferred from electronic annotation /// 0006355 // regulation of transcription, DNA-dependent // inferred from electronic annotation	0005622 // intracellular // inferred from electronic annotation /// 0005634 // nucleus // inferred from electronic annotation		---	-1.11976	-0.716951
214764_at	7.14869	6.02944	6.44178	AW029169	ribosomal RNA processing 15 homolog (S. cerevisiae)	RRP15	---	---	0005515 // protein binding // inferred from physical interaction	---	-1.11925	-0.706911
243880_at	5.81073	4.60357	5.11463	AW205003	Golgi SNAP receptor complex member 2	GOSR2			0004872 // receptor activity // inferred from electronic annotation /// 0005215 // transporter activity // traceable author statement	---	-1.20716	-0.696102
1553829_at	3.84713	2.70029	3.18668	NM_173652	chromosome 2 open reading frame 58	C2orf58	---	---	---	---	-1.14684	-0.660452
201627_s_at	10.1333	9.05781	9.48387	NM_005542	insulin induced gene 1	INSIG1			0005515 // protein binding // inferred from physical interaction	---	-1.07548	-0.649417
205681_at	10.2007	9.07034	9.55828	NM_004049	BCL2-related protein A1	BCL2A1	0006915 // apoptosis // inferred from electronic annotation /// 0006916 // anti-apoptosis // traceable author statement /// 0042981 // regulation of apoptosis // inferred from electronic annotation	0005622 // intracellular // non-traceable author statement /// 0005737 // cytoplasm // inferred from electronic annotation	0005515 // protein binding // inferred from physical interaction	Apoptosis_KEGG // GenMAPP	-1.13041	-0.642469
229125_at	6.43938	5.30406	5.8161	AA456955	KN motif and ankyrin repeat domains 4	KANK4	---	---	---	---	-1.13532	-0.623272
236146_at	6.20308	5.15846	5.58637	BF593158	synaptotagmin binding, cytoplasmic RNA interacting protein	SYNCRIP	0006396 // RNA processing // traceable author statement /// 0006397 // mRNA processing // inferred from electronic annotation /// 0008380 // RNA splicing // traceable author statement /// 0008380 // RNA splicing // inferred from electronic annotation			---	-1.04462	-0.616711
1555560_at	3.97264	2.94115	3.37521	BC032302	UDP-glucose ceramide glucosyltransferase-like 2	UGCGL2	0006486 // protein amino acid glycosylation // inferred from electronic annotation			---	-1.03149	-0.597438
238649_at	6.33007	5.28567	5.82522	AA815089	phosphatidylinositol transfer protein, cytoplasmic 1	PITPNC1	0006869 // lipid transport // inferred from electronic annotation /// 0007165 // signal transduction // inferred from mutant phenotype	0005622 // intracellular // inferred from electronic annotation /// 0005737 // cytoplasm // inferred from direct assay	0008289 // lipid binding // inferred from electronic annotation /// 0008526 // phosphatidylinositol transporter activity // inferred from mutant phenotype	---	-1.04439	-0.504848
235171_at	6.40848	5.33508	5.91681	AI354636	Transcribed locus	---	---	---	---	---	-1.0734	-0.491671
244008_at	5.12262	3.98636	4.63945	AW874263	Transcribed locus	---	---	---	---	---	-1.13625	-0.483163
229907_at	6.11592	5.073	5.66633	AW058634	Homo sapiens, clone IMAGE:6176018, mRNA	---	---	---	---	---	-1.04293	-0.449594
232128_s_at	5.4487	4.31258	5.00179	AK021494	chloride channel 5 (nephrolithiasis 2, X-linked, Dent disease)	CLCN5				---	-1.13612	-0.446905
242618_at	4.99703	3.8987	4.56766	AA430072	Tripartite motif-containing 26	TRIM26	---	0005622 // intracellular // inferred from electronic annotation /// 0005737 // cytoplasm // inferred from electronic annotation		---	-1.09833	-0.429377
221246_x_at	7.2585	6.1273	6.86566	NM_018274	tensin 1	TNS1	---	0005737 // cytoplasm // inferred from electronic annotation /// 0005856 // cytoskeleton // inferred from electronic annotation /// 0030054 // cell junction // inferred from electronic annotation	0003779 // actin binding // inferred from electronic annotation /// 0005515 // protein binding // inferred from electronic annotation	Integrin-mediated_cell_adhesion_KEGG // GenMAPP	-1.13121	-0.392844
225386_s_at	3.6047	2.36882	3.22752	AI559701	heterogeneous nuclear ribonucleoprotein L-like	HNRPLL	0006397 // mRNA processing // inferred from electronic annotation /// 0006520 // amino acid metabolic process // inferred from electronic annotation	0005634 // nucleus // inferred from electronic annotation /// 0030529 // ribonucleoprotein complex // inferred from electronic annotation		---	-1.23588	-0.377174
1558522_at	3.94288	2.89508	3.66313	BC013077	Homo sapiens, clone IMAGE:3459334, mRNA	---	---	---	---	---	-1.0478	-0.279745
230005_at	2.52963	3.91406	2.41484	AI742358	small VCP/p97-interacting protein	SVIP	---		---	---	1.38443	-0.114791
223645_s_at	3.2912	4.68973	3.20023	BF062193	chromosome Y open reading frame 15B	CYorf15B	---	---	---	---	1.39854	-0.090968
223642_at	2.61646	3.62916	2.69083	AF193855	Zic family member 2 (odd-paired homolog, Drosophila)	ZIC2		0005622 // intracellular // inferred from electronic annotation /// 0005634 // nucleus // inferred from electronic annotation /// 0008076 // voltage-gated potassium channel complex // inferred from electronic annotation		---	1.01269	0.074364
235121_at	3.07994	4.14685	3.19489	BE966943	zinc finger protein 542	ZNF542	0006350 // transcription // inferred from electronic annotation /// 0006355 // regulation of transcription, DNA-dependent // inferred from electronic annotation	0005622 // intracellular // inferred from electronic annotation /// 0005634 // nucleus // inferred from electronic annotation		---	1.0669	0.114941
235696_at	3.09443	4.09468	3.24047	AI862542	CDNA clone IMAGE:4837650	---	---	---	---	---	1.00025	0.146046
212750_at	4.75845	5.84593	4.90934	AB020630	protein phosphatase 1, regulatory (inhibitor) subunit 16B	PPP1R16B	0007165 // signal transduction // non-traceable author statement	0005886 // plasma membrane // non-traceable author statement /// 0005886 // plasma membrane // inferred from electronic annotation /// 0016020 // membrane // inferred from electronic annotation	0019903 // protein phosphatase binding // non-traceable author statement	---	1.08749	0.150897
236128_at	2.02213	3.0461	2.2479	AI672373	zinc finger protein 91	ZNF91	0006350 // transcription // inferred from electronic annotation /// 0006355 // regulation of transcription, DNA-dependent // non-traceable author statement /// 0006355 // regulation of transcription, DNA-dependent // inferred from electronic annotation	0005622 // intracellular // inferred from electronic annotation /// 0005634 // nucleus // non-traceable author statement /// 0005634 // nucleus // inferred from electronic annotation		---	1.02398	0.225766
205692_s_at	6.70314	7.9096	7.11902	NM_001775	CD38 molecule	CD38				---	1.20646	0.415876
235868_at	3.74466	5.05924	4.19799	AA284256	Meningioma expressed antigen 5 (hyaluronidase)	MGEA5	0006516 // glycoprotein catabolic process // traceable author statement /// 0008152 // metabolic process // inferred from electronic annotation	0005634 // nucleus // inferred from electronic annotation /// 0005737 // cytoplasm // inferred from electronic annotation		---	1.31458	0.453321
202902_s_at	7.97412	8.98352	8.52097	NM_004079	cathepsin S	CTSS	0006508 // proteolysis // traceable author statement /// 0006508 // proteolysis // inferred from electronic annotation /// 0006955 // immune response // traceable author statement	0005576 // extracellular region // non-traceable author statement /// 0005764 // lysosome // non-traceable author statement /// 0005764 // lysosome // inferred from electronic annotation /// 0016020 // membrane // inferred from electronic annotation		---	1.0094	0.546853
217591_at	6.2121	7.59251	6.78943	BF725121	Transcribed locus	---	---	---	---	---	1.38041	0.577325
200898_s_at	8.1743	9.2779	8.939	AK002091	meningioma expressed antigen 5 (hyaluronidase)	MGEA5	0006516 // glycoprotein catabolic process // traceable author statement /// 0008152 // metabolic process // inferred from electronic annotation	0005634 // nucleus // inferred from electronic annotation /// 0005737 // cytoplasm // inferred from electronic annotation		---	1.1036	0.764699
205964_at	3.33954	4.55889	4.11322	NM_024106	zinc finger protein 426	ZNF426	0006350 // transcription // inferred from electronic annotation /// 0006355 // regulation of transcription, DNA-dependent // inferred from electronic annotation	0005622 // intracellular // inferred from electronic annotation /// 0005634 // nucleus // inferred from electronic annotation		---	1.21936	0.773685
241418_at	4.06536	5.13086	4.86384	AI819386	similar to hCG2041270	LOC344887	---	---	---	---	1.0655	0.798481
225227_at	7.42555	8.45307	8.25422	AW294869	CDNA clone IMAGE:5299642	---	---	---	---	---	1.02752	0.828662
228184_at	6.11711	7.28547	6.94937	AK023679	dispatched homolog 1 (Drosophila)	DISP1	0007275 // multicellular organismal development // inferred from electronic annotation	0016020 // membrane // inferred from electronic annotation /// 0016021 // integral to membrane // inferred from electronic annotation	0008158 // hedgehog receptor activity // inferred from electronic annotation	---	1.16836	0.83226
207426_s_at	5.24766	6.51658	6.13628	NM_003326	tumor necrosis factor (ligand) superfamily, member 4 (tax-transcriptionally activated glycoprotein 1, 34kDa)	TNFSF4			0005102 // receptor binding // traceable author statement /// 0005125 // cytokine activity // inferred from electronic annotation /// 0005164 // tumor necrosis factor receptor binding // inferred from electronic annotation	---	1.26892	0.888623
205158_at	4.71598	5.99604	5.65914	NM_002937	ribonuclease, RNase A family, 4	RNASE4	0006379 // mRNA cleavage // non-traceable author statement	0005576 // extracellular region // inferred from electronic annotation		---	1.28006	0.94316
201008_s_at	5.95936	7.30689	6.91501	AA812232	thioredoxin interacting protein	TXNIP		0005737 // cytoplasm // inferred from direct assay /// 0005737 // cytoplasm // inferred from electronic annotation	0005515 // protein binding // inferred from physical interaction	---	1.34753	0.955659
224701_at	6.09336	6.67819	7.09795	AA056548	poly (ADP-ribose) polymerase family, member 14	PARP14	0006350 // transcription // inferred from electronic annotation /// 0006355 // regulation of transcription, DNA-dependent // inferred from electronic annotation	0005634 // nucleus // inferred from electronic annotation /// 0005737 // cytoplasm // inferred from electronic annotation		---	0.584829	1.00459
228793_at	6.47741	7.15773	7.48223	BF002296	jumonji domain containing 1C	JMJD1C		0005622 // intracellular // non-traceable author statement /// 0005634 // nucleus // inferred from electronic annotation		---	0.680327	1.00482
231899_at	5.43422	6.12435	6.44146	AB051513	zinc finger CCCH-type containing 12C	ZC3H12C	---	---	---	---	0.690124	1.00724
217127_at	7.64871	8.30805	8.65632	AL354872	cystathionase (cystathionine gamma-lyase)	CTH		0005737 // cytoplasm // inferred from electronic annotation		---	0.659341	1.00761
201468_s_at	9.26798	10.076	10.2767	NM_000903	NAD(P)H dehydrogenase, quinone 1	NQO1		0005737 // cytoplasm // traceable author statement /// 0005737 // cytoplasm // inferred from electronic annotation		---	0.808048	1.00875
238578_at	5.18451	5.71378	6.19395	BF574691	transmembrane protein 182	TMEM182	---	0016020 // membrane // inferred from electronic annotation /// 0016021 // integral to membrane // inferred from electronic annotation	---	---	0.529277	1.00944
207920_x_at	5.85576	6.50338	6.86634	NM_003410	zinc finger protein, X-linked	ZFX	0006350 // transcription // inferred from electronic annotation /// 0006355 // regulation of transcription, DNA-dependent // inferred from electronic annotation /// 0045449 // regulation of transcription // inferred from electronic annotation	0005622 // intracellular // inferred from electronic annotation /// 0005634 // nucleus // inferred from electronic annotation		---	0.647613	1.01057
1555275_a_at	4.12705	4.82855	5.13776	BC032348	kelch-like 6 (Drosophila)	KLHL6	---	---	0005515 // protein binding // inferred from electronic annotation	---	0.701498	1.01071
1555785_a_at	4.95869	5.39178	5.97047	AY137776	5'-3' exoribonuclease 1	XRN1	0007049 // cell cycle // inferred from electronic annotation /// 0045786 // negative regulation of cell cycle // inferred from electronic annotation	0005622 // intracellular // inferred from electronic annotation /// 0005737 // cytoplasm // inferred from electronic annotation		---	0.433085	1.01178
225613_at	4.57879	5.59184	5.59132	AI096389	microtubule associated serine/threonine kinase family member 4 /// hypothetical protein LOC100128443	LOC100128443 /// MAST4	0006468 // protein amino acid phosphorylation // inferred from electronic annotation	0005737 // cytoplasm // inferred from electronic annotation		---	1.01306	1.01253
213201_s_at	7.14742	7.45847	8.16188	AJ011712	troponin T type 1 (skeletal, slow)	TNNT1	0003009 // skeletal muscle contraction // inferred from mutant phenotype /// 0045932 // negative regulation of muscle contraction // inferred from direct assay	0005861 // troponin complex // inferred from direct assay /// 0005861 // troponin complex // inferred from mutant phenotype	0005515 // protein binding // inferred from physical interaction /// 0005523 // tropomyosin binding // inferred from mutant phenotype	Striated_muscle_contraction // GenMAPP	0.311045	1.01446
244235_at	2.60123	2.79255	3.61712	AW273860	influenza virus NS1A binding protein	IVNS1ABP	0006383 // transcription from RNA polymerase III promoter // traceable author statement /// 0008380 // RNA splicing // traceable author statement /// 0009615 // response to virus // traceable author statement		0005515 // protein binding // inferred from electronic annotation	---	0.191318	1.01588
223596_at	5.38107	5.79298	6.39805	AF105366	solute carrier family 12 (potassium/chloride transporters), member 6	SLC12A6				---	0.41191	1.01698
239441_at	6.01509	6.70082	7.03228	AI359527	zinc finger protein 780A	ZNF780A	0006350 // transcription // inferred from electronic annotation /// 0006355 // regulation of transcription, DNA-dependent // inferred from electronic annotation	0005622 // intracellular // inferred from electronic annotation /// 0005634 // nucleus // inferred from electronic annotation		---	0.685729	1.01719
206587_at	6.95269	7.53023	7.97002	NM_006584	chaperonin containing TCP1, subunit 6B (zeta 2)	CCT6B		0005737 // cytoplasm // inferred from electronic annotation		---	0.577541	1.01733
203851_at	6.63815	7.07004	7.6556	NM_002178	insulin-like growth factor binding protein 6	IGFBP6	0001558 // regulation of cell growth // inferred from electronic annotation /// 0007165 // signal transduction // non-traceable author statement /// 0008285 // negative regulation of cell proliferation // traceable author statement	0005576 // extracellular region // inferred from electronic annotation /// 0005615 // extracellular space // not recorded	0005520 // insulin-like growth factor binding // inferred from electronic annotation /// 0019838 // growth factor binding // inferred from electronic annotation	Smooth_muscle_contraction // GenMAPP	0.431889	1.01745
201739_at	7.94094	8.82035	8.95906	NM_005627	serum/glucocorticoid regulated kinase 1	SGK1		0005634 // nucleus // inferred from electronic annotation /// 0005737 // cytoplasm // inferred from electronic annotation /// 0005783 // endoplasmic reticulum // inferred from electronic annotation		---	0.879413	1.01812
204724_s_at	6.29012	6.94993	7.30954	NM_001853	collagen, type IX, alpha 3	COL9A3	0006817 // phosphate transport // inferred from electronic annotation		0005198 // structural molecule activity // inferred from electronic annotation	---	0.659815	1.01942
225914_s_at	8.47715	9.04995	9.49776	AW242839	calcium binding protein 39-like	CAB39L	---	---	0005488 // binding // inferred from electronic annotation /// 0005515 // protein binding // inferred from physical interaction	---	0.572801	1.02061
220892_s_at	8.22778	9.64157	9.24902	NM_021154	phosphoserine aminotransferase 1	PSAT1		---		---	1.41379	1.02124
227701_at	4.97128	5.42855	5.99361	AK024739	chromosome 10 open reading frame 118	C10orf118	---	---	---	---	0.457267	1.02232
203140_at	8.09982	8.75908	9.12307	NM_001706	B-cell CLL/lymphoma 6 (zinc finger protein 51)	BCL6					0.659255	1.02324
223084_s_at	9.13819	9.98594	10.1664	AF246144	cyclin D-type binding-protein 1	CCNDBP1	0007049 // cell cycle // inferred from electronic annotation	0005634 // nucleus // inferred from direct assay /// 0005634 // nucleus // inferred from electronic annotation /// 0005737 // cytoplasm // inferred from electronic annotation	---	---	0.847747	1.02819
225019_at	6.53755	7.11791	7.56787	BF797381	calcium/calmodulin-dependent protein kinase (CaM kinase) II delta	CAMK2D	0001558 // regulation of cell growth // non-traceable author statement /// 0006468 // protein amino acid phosphorylation // inferred from electronic annotation /// 0006468 // protein amino acid phosphorylation // non-traceable author statement	0005954 // calcium- and calmodulin-dependent protein kinase complex // traceable author statement		Calcium_regulation_in_cardiac_cells // GenMAPP /// Smooth_muscle_contraction // GenMAPP	0.580367	1.03033
205011_at	6.60855	7.05174	7.64223	NM_014622	loss of heterozygosity, 11, chromosomal region 2, gene A	LOH11CR2A	0007049 // cell cycle // inferred from electronic annotation /// 0045786 // negative regulation of cell cycle // inferred from electronic annotation	---	---	---	0.44319	1.03368
231793_s_at	3.84587	3.90928	4.87998	AA448956	calcium/calmodulin-dependent protein kinase (CaM kinase) II delta	CAMK2D	0001558 // regulation of cell growth // non-traceable author statement /// 0006468 // protein amino acid phosphorylation // inferred from electronic annotation /// 0006468 // protein amino acid phosphorylation // non-traceable author statement	0005954 // calcium- and calmodulin-dependent protein kinase complex // traceable author statement		Calcium_regulation_in_cardiac_cells // GenMAPP /// Smooth_muscle_contraction // GenMAPP	0.063403	1.03411
236223_s_at	3.23445	3.73162	4.26901	AL037450	Ras-like without CAAX 1	RIT1	0007165 // signal transduction // traceable author statement /// 0007264 // small GTPase mediated signal transduction // inferred from electronic annotation			---	0.497175	1.03456
224835_at	8.33184	9.34713	9.36668	AL109935	hypothetical protein KIAA1434	RP5-1022P6.2	0005975 // carbohydrate metabolic process // inferred from electronic annotation /// 0006071 // glycerol metabolic process // inferred from electronic annotation	---		---	1.01529	1.03484
225239_at	9.67163	10.5062	10.7126	AI355441	CDNA FLJ26120 fis, clone SYN00419	---	---	---	---	---	0.834607	1.041
224785_at	7.31247	8.0754	8.35547	AI024869	family with sequence similarity 100, member B	FAM100B	---	---	---	---	0.762929	1.04299
219338_s_at	4.33615	4.54855	5.38081	NM_017691	leucine rich repeat containing 49	LRRC49	---	0005737 // cytoplasm // inferred from electronic annotation /// 0005856 // cytoskeleton // inferred from electronic annotation /// 0005874 // microtubule // inferred from electronic annotation	0005515 // protein binding // inferred from electronic annotation	---	0.212402	1.04466
210519_s_at	9.7202	10.5059	10.768	BC000906	NAD(P)H dehydrogenase, quinone 1	NQO1		0005737 // cytoplasm // traceable author statement /// 0005737 // cytoplasm // inferred from electronic annotation		---	0.785734	1.0478
235478_at	7.91308	8.35807	8.96527	T79927	DNA cross-link repair 1C (PSO2 homolog, S. cerevisiae)	DCLRE1C		0005634 // nucleus // inferred from electronic annotation		---	0.444994	1.05219
224831_at	5.96404	6.53815	7.02174	BE620832	cytoplasmic polyadenylation element binding protein 4	CPEB4	---	---	0000166 // nucleotide binding // inferred from electronic annotation /// 0003676 // nucleic acid binding // inferred from electronic annotation /// 0003723 // RNA binding // inferred from electronic annotation	---	0.574108	1.0577
243130_at	4.80698	5.11508	5.86917	AA534722	Transcribed locus	---	---	---	---	---	0.308106	1.0622
236224_at	4.73212	5.58425	5.79689	AL037450	Ras-like without CAAX 1	RIT1	0007165 // signal transduction // traceable author statement /// 0007264 // small GTPase mediated signal transduction // inferred from electronic annotation			---	0.852125	1.06477
209122_at	9.09657	10.0755	10.1628	BC005127	adipose differentiation-related protein	ADFP	---	0005576 // extracellular region // traceable author statement /// 0005783 // endoplasmic reticulum // traceable author statement /// 0005811 // lipid particle // traceable author statement /// 0016020 // membrane // inferred from electronic annotation	---	---	0.97893	1.06623
218559_s_at	6.95428	7.56168	8.02364	NM_005461	v-maf musculoaponeurotic fibrosarcoma oncogene homolog B (avian)	MAFB		0005634 // nucleus // traceable author statement /// 0005634 // nucleus // inferred from electronic annotation /// 0005667 // transcription factor complex // inferred from electronic annotation		---	0.607401	1.06936
1562625_at	3.97559	4.50657	5.04953	BC040987	FRY-like	FRYL	0006350 // transcription // inferred from electronic annotation /// 0006355 // regulation of transcription, DNA-dependent // inferred from electronic annotation	---	0005488 // binding // inferred from electronic annotation	---	0.530972	1.07393
218943_s_at	5.54016	5.99216	6.61527	NM_014314	DEAD (Asp-Glu-Ala-Asp) box polypeptide 58	DDX58	0006955 // immune response // inferred from electronic annotation /// 0009615 // response to virus // inferred from electronic annotation /// 0045087 // innate immune response // inferred from electronic annotation	0005737 // cytoplasm // inferred from electronic annotation		---	0.451999	1.07511
226103_at	2.87897	3.04988	3.95689	AF114264	nexilin (F actin binding protein)	NEXN	0030334 // regulation of cell migration // inferred from direct assay /// 0051493 // regulation of cytoskeleton organization and biogenesis // inferred from expression pattern		0003779 // actin binding // inferred from electronic annotation /// 0051015 // actin filament binding // inferred from physical interaction	---	0.170911	1.07793
1558404_at	2.10844	3.16796	3.18668	BC015390	Hypothetical protein LOC644242	LOC644242	---	---	---	---	1.05952	1.07824
239307_at	5.23367	5.83724	6.31244	AA781173	Transcribed locus	---	---	---	---	---	0.603568	1.07878
218987_at	7.48529	8.55534	8.56604	NM_018179	activating transcription factor 7 interacting protein	ATF7IP		0005634 // nucleus // inferred from direct assay /// 0005634 // nucleus // inferred from electronic annotation	0005515 // protein binding // inferred from physical interaction	---	1.07005	1.08075
206675_s_at	3.9866	4.75999	5.06996	NM_005414	SKI-like oncogene	SKIL	0006366 // transcription from RNA polymerase II promoter // traceable author statement /// 0007165 // signal transduction // traceable author statement /// 0007275 // multicellular organismal development // non-traceable author statement	0005634 // nucleus // inferred from electronic annotation		TGF_Beta_Signaling_Pathway // GenMAPP	0.773383	1.08336
223764_x_at	4.41366	5.12595	5.49728	BC005202	nipsnap homolog 3B (C. elegans)	NIPSNAP3B	---	---	---	---	0.712289	1.08362
201425_at	4.81912	5.35269	5.90314	NM_000690	aldehyde dehydrogenase 2 family (mitochondrial)	ALDH2		0005739 // mitochondrion // inferred from electronic annotation /// 0005759 // mitochondrial matrix // inferred from electronic annotation		---	0.533567	1.08402
209682_at	7.13138	8.03351	8.2167	U26710	Cas-Br-M (murine) ecotropic retroviral transforming sequence b	CBLB		0005634 // nucleus // inferred from electronic annotation /// 0005737 // cytoplasm // inferred from electronic annotation		---	0.902127	1.08532
241992_at	4.43489	5.02444	5.52179	AA724995	Damage-regulated autophagy modulator	DRAM	0006914 // autophagy // inferred from electronic annotation /// 0006915 // apoptosis // inferred from electronic annotation		---	---	0.589547	1.0869
229332_at	3.70643	4.83083	4.79441	AI653050	4-hydroxyphenylpyruvate dioxygenase-like	HPDL	0009072 // aromatic amino acid family metabolic process // inferred from electronic annotation	---	0003868 // 4-hydroxyphenylpyruvate dioxygenase activity // inferred from electronic annotation	---	1.1244	1.08798
212764_at	3.75531	3.90089	4.84726	AI806174	zinc finger E-box binding homeobox 1	ZEB1		0005622 // intracellular // inferred from electronic annotation /// 0005634 // nucleus // inferred from electronic annotation		Hypertrophy_model // GenMAPP	0.145574	1.09194
1554014_at	6.8976	7.61949	7.99053	BC007347	chromodomain helicase DNA binding protein 2	CHD2	0006333 // chromatin assembly or disassembly // inferred from electronic annotation /// 0006357 // regulation of transcription from RNA polymerase II promoter // traceable author statement	0000785 // chromatin // inferred from electronic annotation /// 0005634 // nucleus // inferred from electronic annotation		---	0.721889	1.09293
236798_at	7.96339	8.70905	9.05909	AW268719	CDNA FLJ32438 fis, clone SKMUS2001402	---	---	---	---	---	0.745657	1.0957
57715_at	7.48403	8.25337	8.58319	W72694	family with sequence similarity 26, member B	FAM26B	---	0016020 // membrane // inferred from electronic annotation /// 0016021 // integral to membrane // inferred from electronic annotation	---	---	0.769339	1.09916
230492_s_at	7.72169	8.71559	8.82309	BE328402	hypothetical protein KIAA1434	RP5-1022P6.2	0005975 // carbohydrate metabolic process // inferred from electronic annotation /// 0006071 // glycerol metabolic process // inferred from electronic annotation	---		---	0.993902	1.1014
225767_at	8.995	10.4448	10.1003	AI825833	---	---	---	---	---	---	1.44982	1.10534
221556_at	3.52235	4.20315	4.6334	BF792631	CDC14 cell division cycle 14 homolog B (S. cerevisiae) /// CDC14 cell division cycle 14 homolog C (S. cerevisiae)	CDC14B /// CDC14C		0005634 // nucleus // inferred from direct assay /// 0005634 // nucleus // inferred from electronic annotation /// 0016020 // membrane // inferred from electronic annotation /// 0016021 // integral to membrane // inferred from electronic annotation		Cell_cycle_KEGG // GenMAPP	0.680808	1.11105
207753_at	4.10293	4.53678	5.21856	NM_020657	zinc finger protein 304	ZNF304	0006350 // transcription // inferred from electronic annotation /// 0006355 // regulation of transcription, DNA-dependent // inferred from electronic annotation	0005622 // intracellular // inferred from electronic annotation /// 0005634 // nucleus // inferred from electronic annotation		---	0.433852	1.11563
235360_at	5.58831	6.28742	6.70761	AW967747	hypothetical LOC100131989	LOC100131989	---	---	---	---	0.69911	1.1193
224618_at	6.66151	7.21631	7.78165	BF059136	ROD1 regulator of differentiation 1 (S. pombe)	ROD1	0006397 // mRNA processing // inferred from electronic annotation /// 0009653 // anatomical structure morphogenesis // traceable author statement	0005634 // nucleus // inferred from electronic annotation		---	0.554799	1.12014
221479_s_at	8.28544	8.91915	9.40679	AF060922	BCL2/adenovirus E1B 19kDa interacting protein 3-like	BNIP3L				Apoptosis // GenMAPP	0.633714	1.12136
235011_at	4.44316	5.06803	5.56501	BG504375	mitogen-activated protein kinase kinase kinase 2	MAP3K2		0005634 // nucleus // inferred from electronic annotation /// 0005737 // cytoplasm // inferred from electronic annotation		MAPK_Cascade // GenMAPP	0.624872	1.12184
218851_s_at	6.63302	7.12136	7.76381	NM_018383	WD repeat domain 33	WDR33	0006301 // postreplication repair // non-traceable author statement /// 0006817 // phosphate transport // inferred from electronic annotation /// 0007283 // spermatogenesis // non-traceable author statement	0005634 // nucleus // inferred from direct assay /// 0005634 // nucleus // inferred from electronic annotation /// 0005737 // cytoplasm // inferred from electronic annotation	0005515 // protein binding // inferred from physical interaction	---	0.488347	1.1308
238058_at	2.58479	3.71921	3.71921	AA603041	hypothetical protein LOC150381 /// FLJ27365 protein	FLJ27365 /// LOC150381	---	---	---	---	1.13442	1.13442
238151_at	4.75609	5.21115	5.8914	BF511636	Transcribed locus	---	---	---	---	---	0.455059	1.13532
224994_at	4.50657	4.64002	5.64298	AA777512	calcium/calmodulin-dependent protein kinase (CaM kinase) II delta	CAMK2D	0001558 // regulation of cell growth // non-traceable author statement /// 0006468 // protein amino acid phosphorylation // inferred from electronic annotation /// 0006468 // protein amino acid phosphorylation // non-traceable author statement	0005954 // calcium- and calmodulin-dependent protein kinase complex // traceable author statement		Calcium_regulation_in_cardiac_cells // GenMAPP /// Smooth_muscle_contraction // GenMAPP	0.133455	1.13642
211665_s_at	5.08392	5.86917	6.22737	L20686	son of sevenless homolog 2 (Drosophila)	SOS2		0005622 // intracellular // inferred from electronic annotation		---	0.78525	1.14345
232087_at	5.89365	6.64598	7.0411	AW628045	chromosome X open reading frame 23	CXorf23	---	0005739 // mitochondrion // inferred from electronic annotation	---	---	0.752336	1.14746
233011_at	2.37307	3.0263	3.52219	AU155094	Annexin A1	ANXA1				Prostaglandin_synthesis_regulation // GenMAPP	0.653228	1.14912
219607_s_at	5.59451	7.08125	6.74383	NM_024021	membrane-spanning 4-domains, subfamily A, member 4	MS4A4A	0007165 // signal transduction // inferred from electronic annotation	0016020 // membrane // inferred from electronic annotation /// 0016021 // integral to membrane // inferred from electronic annotation	0004872 // receptor activity // inferred from electronic annotation	---	1.48674	1.14932
206638_at	2.85882	3.47401	4.01083	NM_000867	5-hydroxytryptamine (serotonin) receptor 2B	HTR2B				GPCRDB_Class_A_Rhodopsin-like // GenMAPP /// Monoamine_GPCRs // GenMAPP	0.615186	1.15201
208869_s_at	5.29248	5.7349	6.45194	AF087847	GABA(A) receptor-associated protein like 1	GABARAPL1	---	0005622 // intracellular // inferred from direct assay /// 0005776 // autophagic vacuole // inferred from direct assay /// 0005874 // microtubule // inferred from electronic annotation		---	0.442418	1.15946
202708_s_at	4.32325	4.9127	5.48684	NM_003528	histone cluster 2, H2be	HIST2H2BE	0006334 // nucleosome assembly // non-traceable author statement /// 0006334 // nucleosome assembly // inferred from electronic annotation /// 0042742 // defense response to bacterium // inferred from electronic annotation	0000786 // nucleosome // non-traceable author statement /// 0000786 // nucleosome // inferred from electronic annotation /// 0005634 // nucleus // inferred from electronic annotation /// 0005694 // chromosome // inferred from electronic annotation	0003677 // DNA binding // non-traceable author statement /// 0003677 // DNA binding // inferred from electronic annotation /// 0005515 // protein binding // inferred from physical interaction	---	0.589449	1.16358
201467_s_at	8.37987	9.29241	9.55015	AI039874	NAD(P)H dehydrogenase, quinone 1	NQO1		0005737 // cytoplasm // traceable author statement /// 0005737 // cytoplasm // inferred from electronic annotation		---	0.912537	1.17027
204517_at	5.27743	6.02856	6.45491	BE962749	peptidylprolyl isomerase C (cyclophilin C)	PPIC	0006457 // protein folding // inferred from electronic annotation /// 0007165 // signal transduction // traceable author statement	0005737 // cytoplasm // traceable author statement /// 0005737 // cytoplasm // inferred from electronic annotation		---	0.75113	1.17748
1554018_at	6.40951	7.13953	7.59814	BC011595	glycoprotein (transmembrane) nmb	GPNMB	0008285 // negative regulation of cell proliferation // traceable author statement		---	---	0.730017	1.18863
211628_x_at	11.4031	12.2753	12.5953	J04755	ferritin, heavy polypeptide pseudogene 1	FTHP1	---	---	---	---	0.87218	1.19219
1569157_s_at	4.10916	4.33309	5.30305	BC037359	hypothetical protein LOC162993	LOC162993	0006350 // transcription // inferred from electronic annotation /// 0006355 // regulation of transcription, DNA-dependent // inferred from electronic annotation	0005622 // intracellular // inferred from electronic annotation /// 0005634 // nucleus // inferred from electronic annotation		---	0.223931	1.1939
202672_s_at	6.13401	6.87319	7.33397	NM_001674	activating transcription factor 3	ATF3	0006350 // transcription // inferred from electronic annotation /// 0006355 // regulation of transcription, DNA-dependent // inferred from electronic annotation /// 0045449 // regulation of transcription // inferred from electronic annotation	0005634 // nucleus // inferred from electronic annotation		Hypertrophy_model // GenMAPP /// Smooth_muscle_contraction // GenMAPP	0.739187	1.19996
209383_at	7.82232	8.7269	9.03436	BC003637	DNA-damage-inducible transcript 3	DDIT3					0.904577	1.21204
230981_at	5.10441	6.04969	6.31764	AI219834	cation channel, sperm associated 3	CATSPER3				---	0.945279	1.21323
228585_at	3.50243	4.55623	4.72017	AI301948	ectonucleoside triphosphate diphosphohydrolase 1	ENTPD1	0007155 // cell adhesion // non-traceable author statement /// 0007267 // cell-cell signaling // not recorded /// 0007596 // blood coagulation // traceable author statement		0000287 // magnesium ion binding // inferred from electronic annotation /// 0005509 // calcium ion binding // inferred from electronic annotation /// 0016787 // hydrolase activity // inferred from electronic annotation	---	1.05379	1.21774
236646_at	4.10988	5.04887	5.32793	BE301029	chromosome 12 open reading frame 59	C12orf59	---	0016020 // membrane // inferred from electronic annotation /// 0016021 // integral to membrane // inferred from electronic annotation	---	---	0.938994	1.21805
221478_at	8.66064	9.3401	9.87898	AL132665	BCL2/adenovirus E1B 19kDa interacting protein 3-like	BNIP3L				Apoptosis // GenMAPP	0.679453	1.21834
235777_at	4.87553	5.06894	6.09467	AI985590	ankyrin repeat domain 44	ANKRD44	---	---	0005515 // protein binding // inferred from physical interaction	---	0.193403	1.21914
1552553_a_at	4.87679	5.54681	6.10154	NM_021209	NLR family, CARD domain containing 4	NLRC4		0005622 // intracellular // non-traceable author statement /// 0005622 // intracellular // inferred from electronic annotation /// 0005737 // cytoplasm // inferred from electronic annotation		---	0.670026	1.22476
210040_at	4.33477	4.49177	5.56189	AF208159	solute carrier family 12, (potassium-chloride transporter) member 5	SLC12A5		0016020 // membrane // inferred from electronic annotation /// 0016021 // integral to membrane // non-traceable author statement /// 0016021 // integral to membrane // inferred from electronic annotation		---	0.156994	1.22712
235556_at	5.67577	6.90088	6.90615	AL037805	Transcribed locus	---	---	---	---	---	1.22511	1.23039
203665_at	7.237	7.88006	8.46913	NM_002133	heme oxygenase (decycling) 1	HMOX1					0.643062	1.23213
225746_at	3.82902	4.82146	5.06276	BG248313	RAB11 family interacting protein 4 (class II)	RAB11FIP4	---	0005768 // endosome // inferred from electronic annotation /// 0016020 // membrane // inferred from electronic annotation /// 0055038 // recycling endosome membrane // inferred from electronic annotation	0005509 // calcium ion binding // inferred from electronic annotation	---	0.992448	1.23374
209882_at	8.32472	9.23453	9.55992	AF084462	Ras-like without CAAX 1	RIT1	0007165 // signal transduction // traceable author statement /// 0007264 // small GTPase mediated signal transduction // inferred from electronic annotation			---	0.909809	1.2352
201559_s_at	5.67838	6.96743	6.91807	AF109196	chloride intracellular channel 4	CLIC4				---	1.28905	1.23969
241991_at	5.79252	6.63375	7.04326	AI629041	Transcribed locus	---	---	---	---	---	0.841237	1.25074
242807_at	5.81895	6.13932	7.06997	AI970348	fibronectin type III and SPRY domain containing 1-like	FSD1L	---	0005622 // intracellular // inferred from electronic annotation	0005515 // protein binding // inferred from electronic annotation	---	0.320374	1.25102
203234_at	6.99105	8.22671	8.24342	NM_003364	uridine phosphorylase 1	UPP1		0005737 // cytoplasm // inferred from electronic annotation		---	1.23566	1.25237
1555929_s_at	3.45606	3.9559	4.71248	BM873997	Transcribed locus	---	---	---	---	---	0.499847	1.25642
208018_s_at	9.22187	10.3403	10.4806	NM_002110	hemopoietic cell kinase	HCK	0006468 // protein amino acid phosphorylation // traceable author statement /// 0006468 // protein amino acid phosphorylation // inferred from electronic annotation /// 0007498 // mesoderm development // traceable author statement	0005737 // cytoplasm // inferred from electronic annotation /// 0016020 // membrane // inferred from electronic annotation		---	1.11841	1.25872
227839_at	3.52425	4.36189	4.78365	AI911379	methyl-CpG binding domain protein 5	MBD5	---	0005634 // nucleus // inferred from electronic annotation	0003677 // DNA binding // inferred from electronic annotation	---	0.837642	1.2594
202920_at	3.84587	4.33905	5.10653	BF726212	ankyrin 2, neuronal	ANK2	0007165 // signal transduction // inferred from electronic annotation	0005737 // cytoplasm // inferred from electronic annotation /// 0005856 // cytoskeleton // inferred from electronic annotation /// 0015629 // actin cytoskeleton // not recorded /// 0016020 // membrane // not recorded	0005200 // structural constituent of cytoskeleton // not recorded /// 0005515 // protein binding // inferred from electronic annotation /// 0005515 // protein binding // inferred from physical interaction	---	0.493176	1.26065
1563335_at	3.22392	4.1213	4.48636	BC038539	immunity-related GTPase family, M	IRGM	0006914 // autophagy // inferred from electronic annotation /// 0006954 // inflammatory response // inferred from electronic annotation /// 0045087 // innate immune response // inferred from electronic annotation		0000166 // nucleotide binding // inferred from electronic annotation /// 0005525 // GTP binding // inferred from electronic annotation /// 0016787 // hydrolase activity // inferred from electronic annotation	---	0.897382	1.26243
236313_at	3.42992	3.82668	4.70289	AW444761	cyclin-dependent kinase inhibitor 2B (p15, inhibits CDK4)	CDKN2B					0.396761	1.27298
219210_s_at	7.86338	8.7209	9.13815	NM_016530	RAB8B, member RAS oncogene family	RAB8B		0005622 // intracellular // inferred from electronic annotation /// 0005886 // plasma membrane // inferred from electronic annotation /// 0016020 // membrane // inferred from electronic annotation		---	0.857516	1.27476
221985_at	5.77851	6.9884	7.07599	AW006750	kelch-like 24 (Drosophila)	KLHL24	---	0005737 // cytoplasm // inferred from electronic annotation /// 0042995 // cell projection // inferred from electronic annotation /// 0043204 // perikaryon // inferred from electronic annotation	0005515 // protein binding // inferred from electronic annotation	---	1.20989	1.29748
239843_at	6.5514	7.35762	7.85318	AI655057	Ras-like without CAAX 1	RIT1	0007165 // signal transduction // traceable author statement /// 0007264 // small GTPase mediated signal transduction // inferred from electronic annotation			---	0.806213	1.30178
244749_at	4.26074	4.8724	5.565	AA806349	Homo sapiens, clone IMAGE:5218412, mRNA	---	---	---	---	---	0.611661	1.30427
221986_s_at	3.84587	5.33551	5.15134	AW006750	kelch-like 24 (Drosophila)	KLHL24	---	0005737 // cytoplasm // inferred from electronic annotation /// 0042995 // cell projection // inferred from electronic annotation /// 0043204 // perikaryon // inferred from electronic annotation	0005515 // protein binding // inferred from electronic annotation	---	1.48964	1.30546
244080_at	4.26074	4.48522	5.57012	AL552727	Transcribed locus, strongly similar to XP_001151823.1 PREDICTED: hypothetical protein [Pan troglodytes]	---	---	---	---	---	0.224487	1.30939
1555728_a_at	4.62101	5.63284	5.93118	AF354928	membrane-spanning 4-domains, subfamily A, member 4	MS4A4A	0007165 // signal transduction // inferred from electronic annotation	0016020 // membrane // inferred from electronic annotation /// 0016021 // integral to membrane // inferred from electronic annotation	0004872 // receptor activity // inferred from electronic annotation	---	1.01183	1.31017
229178_at	3.95817	4.57237	5.27159	AV699825	hypothetical protein LOC145786	LOC145786	---	---	---	---	0.614197	1.31341
234989_at	7.08061	7.85073	8.39664	AV699657	trophoblast-derived noncoding RNA	TncRNA	---	---	---	---	0.77012	1.31603
1553787_at	5.98687	6.68349	7.30431	NM_145013	chromosome 11 open reading frame 45	C11orf45	---	0005576 // extracellular region // inferred from electronic annotation	---	---	0.696616	1.31744
212286_at	7.03245	7.78359	8.35809	AW572909	ankyrin repeat domain 12	ANKRD12	---	0005634 // nucleus // inferred from electronic annotation /// 0005840 // ribosome // inferred from electronic annotation	---	---	0.75114	1.32564
202973_x_at	4.08479	5.28212	5.4153	NM_014883	family with sequence similarity 13, member A1	FAM13A1	0007165 // signal transduction // inferred from electronic annotation	0005622 // intracellular // inferred from electronic annotation	---	---	1.19733	1.33051
201009_s_at	6.88175	8.27692	8.22622	AI439556	thioredoxin interacting protein	TXNIP		0005737 // cytoplasm // inferred from direct assay /// 0005737 // cytoplasm // inferred from electronic annotation	0005515 // protein binding // inferred from physical interaction	---	1.39517	1.34447
228834_at	3.67545	4.83083	5.0243	BF240286	transducer of ERBB2, 1	TOB1		0005737 // cytoplasm // inferred from electronic annotation	0003714 // transcription corepressor activity // inferred from electronic annotation /// 0005070 // SH3/SH2 adaptor activity // traceable author statement /// 0046332 // SMAD binding // inferred from electronic annotation	---	1.15537	1.34884
200897_s_at	6.30979	7.14459	7.66782	NM_016081	palladin, cytoskeletal associated protein	PALLD	0007010 // cytoskeleton organization and biogenesis // non-traceable author statement /// 0009296 // flagellum biogenesis // inferred from electronic annotation			---	0.834805	1.35803
225956_at	4.65449	5.65882	6.01663	AL565238	chromosome 5 open reading frame 41	C5orf41	0006355 // regulation of transcription, DNA-dependent // inferred from electronic annotation	0005634 // nucleus // inferred from electronic annotation		---	1.00433	1.36213
223620_at	3.66898	5.05924	5.03502	AF039686	G protein-coupled receptor 34	GPR34				GPCRDB_Class_A_Rhodopsin-like2 // GenMAPP	1.39027	1.36604
210102_at	6.26458	7.02993	7.6407	BC001234	loss of heterozygosity, 11, chromosomal region 2, gene A	LOH11CR2A	0007049 // cell cycle // inferred from electronic annotation /// 0045786 // negative regulation of cell cycle // inferred from electronic annotation	---	---	---	0.76535	1.37611
225142_at	4.60823	5.19669	5.98986	AW294022	jumonji C domain containing histone demethylase 1 homolog D (S. cerevisiae)	JHDM1D	---	---	0005515 // protein binding // inferred from electronic annotation /// 0008270 // zinc ion binding // inferred from electronic annotation /// 0046872 // metal ion binding // inferred from electronic annotation	---	0.588457	1.38162
214211_at	7.61345	8.58459	8.99515	AA083483	ferritin, heavy polypeptide 1	FTH1		0005886 // plasma membrane // non-traceable author statement /// 0008043 // ferritin complex // traceable author statement		---	0.971144	1.3817
224989_at	3.16955	3.66947	4.56766	AI824013	CDNA FLJ26764 fis, clone PRS02668	---	---	---	---	---	0.49992	1.39811
202388_at	6.17895	7.02093	7.57823	NM_002923	regulator of G-protein signaling 2, 24kDa	RGS2		---		Calcium_regulation_in_cardiac_cells // GenMAPP /// Smooth_muscle_contraction // GenMAPP	0.841974	1.39928
223196_s_at	8.31996	9.14937	9.72146	AL136551	sestrin 2	SESN2	0007050 // cell cycle arrest // inferred from electronic annotation	0005634 // nucleus // inferred from electronic annotation /// 0005737 // cytoplasm // inferred from direct assay	---	---	0.829418	1.4015
236654_s_at	3.37735	3.2913	4.78581	AI243808	Transcribed locus, strongly similar to NP_699184.1 leucine rich repeat containing 34 [Homo sapiens]	---	---	---	---	---	-0.086046	1.40846
200748_s_at	10.9471	11.7887	12.3762	NM_002032	ferritin, heavy polypeptide 1	FTH1		0005886 // plasma membrane // non-traceable author statement /// 0008043 // ferritin complex // traceable author statement		---	0.84154	1.42901
206584_at	4.58974	5.86728	6.02006	NM_015364	lymphocyte antigen 96	LY96		0005576 // extracellular region // inferred from electronic annotation /// 0005886 // plasma membrane // traceable author statement	0015026 // coreceptor activity // traceable author statement	---	1.27754	1.43032
225327_at	7.67169	8.83186	9.10525	AB037791	KIAA1370	KIAA1370	---	---	---	---	1.16017	1.43356
206914_at	2.78618	4.28021	4.23851	NM_019604	cytotoxic and regulatory T cell molecule	CRTAM					1.49403	1.45233
225752_at	3.74194	4.82915	5.20517	AI310524	non imprinted in Prader-Willi/Angelman syndrome 1	NIPA1	---	0016020 // membrane // inferred from electronic annotation /// 0016021 // integral to membrane // inferred from electronic annotation	---	---	1.08721	1.46323
244531_at	4.73625	5.3656	6.20113	BE501279	Nicotinamide nucleotide transhydrogenase	NNT				---	0.629356	1.46488
207761_s_at	6.53755	7.85167	8.00298	NM_014033	methyltransferase like 7A	METTL7A	0008152 // metabolic process // inferred from electronic annotation	---	0008168 // methyltransferase activity // inferred from electronic annotation /// 0016740 // transferase activity // inferred from electronic annotation	---	1.31412	1.46544
229450_at	6.11353	6.92357	7.58612	AI075407	interferon-induced protein with tetratricopeptide repeats 3	IFIT3	---	---	0005488 // binding // inferred from electronic annotation	---	0.810039	1.47258
205027_s_at	5.05924	6.1299	6.53396	NM_005204	mitogen-activated protein kinase kinase kinase 8	MAP3K8	0006468 // protein amino acid phosphorylation // inferred from electronic annotation /// 0006468 // protein amino acid phosphorylation // traceable author statement	0005737 // cytoplasm // inferred from electronic annotation /// 0005829 // cytosol // traceable author statement		---	1.07065	1.47472
217783_s_at	7.79721	8.61596	9.27898	NM_016061	yippee-like 5 (Drosophila)	YPEL5	---	---	---	---	0.818754	1.48178
205807_s_at	5.69756	7.05893	7.18166	NM_020127	tuftelin 1	TUFT1	0001503 // ossification // inferred from electronic annotation /// 0030282 // bone mineralization // non-traceable author statement /// 0042476 // odontogenesis // non-traceable author statement	0005576 // extracellular region // non-traceable author statement /// 0005576 // extracellular region // inferred from electronic annotation /// 0005737 // cytoplasm // inferred from direct assay	0030345 // structural constituent of tooth enamel // non-traceable author statement	---	1.36137	1.4841
202073_at	4.77889	5.5203	6.27071	AV757675	optineurin	OPTN		0005737 // cytoplasm // traceable author statement /// 0005737 // cytoplasm // inferred from electronic annotation /// 0005794 // Golgi apparatus // inferred from direct assay /// 0005794 // Golgi apparatus // inferred from electronic annotation	0008022 // protein C-terminus binding // inferred from physical interaction	---	0.741411	1.49182
218501_at	5.88579	6.85696	7.38517	NM_019555	Rho guanine nucleotide exchange factor (GEF) 3	ARHGEF3		0005622 // intracellular // inferred from electronic annotation /// 0005622 // intracellular // inferred from direct assay /// 0005737 // cytoplasm // inferred from electronic annotation		---	0.971169	1.49938
226158_at	6.03725	7.12939	7.55379	AL120021	kelch-like 24 (Drosophila)	KLHL24	---	0005737 // cytoplasm // inferred from electronic annotation /// 0042995 // cell projection // inferred from electronic annotation /// 0043204 // perikaryon // inferred from electronic annotation	0005515 // protein binding // inferred from electronic annotation	---	1.09215	1.51654
202074_s_at	6.87725	7.70723	8.41882	NM_021980	optineurin	OPTN		0005737 // cytoplasm // traceable author statement /// 0005737 // cytoplasm // inferred from electronic annotation /// 0005794 // Golgi apparatus // inferred from direct assay /// 0005794 // Golgi apparatus // inferred from electronic annotation	0008022 // protein C-terminus binding // inferred from physical interaction	---	0.829977	1.54157
227052_at	6.85392	8.11047	8.40335	AI810669	CDNA FLJ26764 fis, clone PRS02668	---	---	---	---	---	1.25655	1.54943
244172_at	5.5133	6.66763	7.06853	AA931562	---	---	---	---	---	---	1.15433	1.55523
243463_s_at	6.45421	7.28547	8.01384	AA417878	Ras-like without CAAX 1	RIT1	0007165 // signal transduction // traceable author statement /// 0007264 // small GTPase mediated signal transduction // inferred from electronic annotation			---	0.831258	1.55963
207655_s_at	6.5682	7.23174	8.13531	NM_013314	B-cell linker	BLNK		0005622 // intracellular // non-traceable author statement /// 0005737 // cytoplasm // inferred from electronic annotation /// 0005737 // cytoplasm // not recorded /// 0016020 // membrane // inferred from electronic annotation	0005068 // transmembrane receptor protein tyrosine kinase adaptor protein activity // traceable author statement /// 0005070 // SH3/SH2 adaptor activity // inferred from direct assay /// 0005515 // protein binding // inferred from electronic annotation	---	0.66354	1.56711
230741_at	6.85392	8.05999	8.4235	AI655467	Full length insert cDNA clone YX74D05	---	---	---	---	---	1.20607	1.56958
202887_s_at	9.55551	10.7872	11.1329	NM_019058	DNA-damage-inducible transcript 4	DDIT4	0006915 // apoptosis // inferred from electronic annotation /// 0009968 // negative regulation of signal transduction // inferred from electronic annotation	0005622 // intracellular // inferred from direct assay /// 0005737 // cytoplasm // inferred from direct assay /// 0005737 // cytoplasm // inferred from electronic annotation	---	---	1.23167	1.57739
202770_s_at	6.21073	7.51583	7.82043	NM_004354	cyclin G2	CCNG2		0005737 // cytoplasm // inferred from electronic annotation	---	G1_to_S_cell_cycle_Reactome // GenMAPP	1.3051	1.60969
208763_s_at	8.38847	9.40602	10.0183	AL110191	TSC22 domain family, member 3	TSC22D3	0006355 // regulation of transcription, DNA-dependent // inferred from electronic annotation /// 0006355 // regulation of transcription, DNA-dependent // traceable author statement	---	0003700 // transcription factor activity // inferred from electronic annotation /// 0003700 // transcription factor activity // traceable author statement	---	1.01755	1.62979
222408_s_at	7.45956	8.74673	9.10964	BC000836	yippee-like 5 (Drosophila)	YPEL5	---	---	---	---	1.28717	1.65008
220088_at	4.44821	5.61159	6.13514	NM_001736	complement component 5a receptor 1	C5AR1				GPCRDB_Class_A_Rhodopsin-like // GenMAPP /// GPCRDB_Other // GenMAPP /// Peptide_GPCRs // GenMAPP	1.16338	1.68693
202769_at	7.71487	8.8808	9.40269	AW134535	cyclin G2	CCNG2		0005737 // cytoplasm // inferred from electronic annotation	---	G1_to_S_cell_cycle_Reactome // GenMAPP	1.16593	1.68782
211458_s_at	5.01493	6.37706	6.76471	AF180519	GABA(A) receptor-associated protein like 1 /// GABA(A) receptors associated protein like 3 (pseudogene)	GABARAPL1 /// GABARAPL3	---	0005622 // intracellular // inferred from direct assay /// 0005776 // autophagic vacuole // inferred from direct assay /// 0005874 // microtubule // inferred from electronic annotation		---	1.36213	1.74978
213397_x_at	4.82698	6.67507	6.58564	AI761728	ribonuclease, RNase A family, 4	RNASE4	0006379 // mRNA cleavage // non-traceable author statement	0005576 // extracellular region // inferred from electronic annotation		---	1.84809	1.75865
206857_s_at	2.83148	4.1049	4.62332	NM_004116	FK506 binding protein 1B, 12.6 kDa	FKBP1B	0006457 // protein folding // inferred from electronic annotation /// 0006936 // muscle contraction // non-traceable author statement	0005737 // cytoplasm // inferred from electronic annotation	0003755 // peptidyl-prolyl cis-trans isomerase activity // inferred from electronic annotation /// 0016853 // isomerase activity // inferred from electronic annotation	---	1.27343	1.79184
238476_at	4.4099	5.69871	6.20608	AA481560	chromosome 5 open reading frame 41	C5orf41	---	---	0005515 // protein binding // inferred from physical interaction	---	1.28881	1.79618
211559_s_at	4.97005	6.65453	6.77225	L49506	cyclin G2	CCNG2		0005737 // cytoplasm // inferred from electronic annotation	---	G1_to_S_cell_cycle_Reactome // GenMAPP	1.68447	1.8022
224990_at	5.50818	7.07498	7.3125	BE972723	chromosome 4 open reading frame 34	C4orf34	---	0016020 // membrane // inferred from electronic annotation /// 0016021 // integral to membrane // inferred from electronic annotation	0005515 // protein binding // inferred from physical interaction	---	1.5668	1.80432
233314_at	5.48354	5.80671	7.34288	AK021487	phosphatase and tensin homolog (mutated in multiple advanced cancers 1)	PTEN					0.323177	1.85934
225762_x_at	8.60286	10.5159	10.5933	AL531683	hypothetical protein LOC284801	LOC284801	---	---	---	---	1.91307	1.99046
201010_s_at	8.66433	10.4799	10.6799	NM_006472	thioredoxin interacting protein	TXNIP		0005737 // cytoplasm // inferred from direct assay /// 0005737 // cytoplasm // inferred from electronic annotation	0005515 // protein binding // inferred from physical interaction	---	1.81557	2.01555
235008_at	5.00349	5.16375	7.7735	AW299775	CDNA FLJ25241 fis, clone STM02689	---	---	---	---	---	0.160267	2.77002
224797_at	4.1803	6.84968	7.27803	AB037797	arrestin domain containing 3	ARRDC3	---	---	---	---	2.66937	3.09773

## Sheet: Table S3
Gene Symbol	Probe Set ID	Log (fold change)
		12 h	24 h
Negative regulation of apoptosis
AKT1	207163_s_at	-0.47	-0.55
APBB2	212970_at	-0.57	-0.18
BCL2	207005_s_at	-0.1	-0.3
BCL2A1	205681_at	-1.13	-0.64
BFAR	218056_at	-0.25	-0.53
BIRC5	210334_x_at	0.47	0.47
CCL2	216598_s_at	-3.06	-3.64
DHCR24	200862_at	-0.57	-0.24
GLO1	200681_at	-0.55	-0.41
HELLS	220085_at	-0.54	-0.89
HSP90B1	200598_s_at	0.09	-0.81
HSPA1A	200799_at	-0.51	-0.22
MAP3K7	206853_s_at	-0.65	-0.58
MYC	202431_s_at	-0.73	-0.96
MYO18A	202039_at	-0.47	-0.47
PRKCZ	236584_at	-0.38	-0.99
PROK2	232629_at	-0.92	-0.74
SERPINB2	204614_at	-1.08	-0.96
SGMS1	212989_at	-0.44	0.03
SOCS2	203372_s_at	-0.51	-0.39
SPHK1	219257_s_at	-0.71	-0.71
TNF	207113_s_at	-0.05	-0.53
TNFAIP8	208296_x_at	-0.48	-0.15
TNFRSF1B	203508_at	-0.62	-0.82
Positive regulation of apoptosis
BCL6	203140_at	0.66	1.02
BNIP3L	221478_at	0.68	1.22
CASP3	202763_at	0.19	0.51
CD38	205692_s_at	1.2	0.42
CDKN1A	202284_s_at	0.26	0.49
CRTAM	206914_at	1.49	1.45
DAP	201095_at	0.32	0.45
FOXO3A	204131_s_at	0.43	0.66
IFI16	206332_s_at	0.06	0.46
IL18	206295_at	0.23	0.5
MAPK1	1552264_a_at	0.42	0.43
NUPR1_HUMAN	209230_s_at	0.37	0.66
PMAIP1	204285_s_at	0.39	0.52
PSEN1	203460_s_at	0.61	0.47
STK17B	205214_at	0.43	0.81
TRAIP	205598_at	0.42	0.53
Regulation of NF-kappaB cascade
CASP3	202763_at	0.19	0.51
CXXC5	222996_s_at	-0.47	-0.39
HMOX1	203665_at	0.64	1.23
HTR2B	206638_at	0.62	1.15
IKBKE	204549_at	-0.44	-0.29
NLRP12	1554952_s_at	0.52	0.43
NOD2	22066_at	0.4	0.61
PDCD11	212422_at	-0.7	-0.76
PPM1A	203966_s_at	0.39	0.59
RELB	205205_at	-0.52	-0.54
RHOC	200885_at	0.2	0.44
TNF	207113_s_at	-0.05	-0.53
TNFRSF1B	203508_at	-0.62	-0.82
TRAF6	205558_at	0.34	0.71
TRIP6	209129_at	-0.41	-0.43
Regulation of cell proliferation and growth
ANG	205141_at	0.88	0.58
BCL6	203140_at	0.66	1.02
C5AR1	220088_at	1.16	1.69
COL18A1	1555953_at	-0.87	-0.99
FOSL1	204420_at	-0.67	-0.55
IL8	202859_x_at	-2.06	-2.67
LRP5	209468_at	-0.75	-0.96
PMP22	210139_s_at	-0.88	-0.16
SPHK1	219257_s_at	-0.71	-0.71
TNFSF4	207426_s_at	1.27	0.89
VEGFB	203683_s_at	-0.41	-0.33

## Sheet: Table S4
Probe Set ID	U937	HL60	THP1	MEGO1	MOLT	Representative Public ID	Gene Title	Gene Symbol	Gene Ontology Biological Process	Gene Ontology Cellular Component	Gene Ontology Molecular Function	Pathway	CC
1556081_at	4.77396	4.40918	3.0189	3.71979	4.23268	CA314425	CDNA FLJ33441 fis, clone BRACE2021932	---	---	---	---	---	-0.980484
227896_at	9.13862	8.3741	7.32792	8.112	8.0072	AI373643	BRCA2 and CDKN1A interacting protein	BCCIP		0005634 // nucleus // traceable author statement /// 0005634 // nucleus // inferred from electronic annotation	0005515 // protein binding // inferred from physical interaction	---	-0.963444
240650_at	4.73191	4.19646	3.72508	4.23298	4.19646	AW138217	Calcium channel, voltage-dependent, R type, alpha 1E subunit	CACNA1E				Calcium_regulation_in_cardiac_cells // GenMAPP	-0.945773
238453_at	7.52357	6.1589	5.40842	5.81726	6.04926	AI628573	fibroblast growth factor binding protein 3	FGFBP3	---	0005576 // extracellular region // inferred from electronic annotation	0019838 // growth factor binding // inferred from electronic annotation	---	-0.938822
233803_s_at	9.35274	8.15627	7.02058	7.07528	7.61395	AL136595	MYB binding protein (P160) 1a	MYBBP1A				---	-0.927542
231829_at	7.77542	6.67105	5.6482	5.49564	6.52955	AB033097	virus-induced signaling adapter	VISA			0004871 // signal transducer activity // inferred from mutant phenotype /// 0005515 // protein binding // inferred from physical interaction	---	-0.922895
1556019_at	5.80518	4.17475	3.44159	4.30402	4.96639	BE502765	MRNA; cDNA DKFZp586C1322 (from clone DKFZp586C1322)	---	---	---	---	---	-0.910423
218851_s_at	6.63302	6.06955	4.80688	5.37306	6.60002	NM_018383	WD repeat domain 33	WDR33	0006301 // postreplication repair // non-traceable author statement /// 0006817 // phosphate transport // inferred from electronic annotation /// 0007283 // spermatogenesis // non-traceable author statement	0005634 // nucleus // inferred from direct assay /// 0005634 // nucleus // inferred from electronic annotation /// 0005737 // cytoplasm // inferred from electronic annotation	0005515 // protein binding // inferred from physical interaction	---	-0.900686
235677_at	8.09672	6.95517	6.52019	7.16458	7.08518	BE857570	Serine racemase	SRR		---		---	-0.889614
1568813_at	6.4973	5.04169	4.42737	4.37592	4.80589	BC009525	CDNA clone IMAGE:4620359	---	---	---	---	---	-0.88423
231137_at	6.78291	5.56501	5.13002	5.21702	5.42852	AI686126	Transcribed locus	---	---	---	---	---	-0.88395
228809_at	7.31329	6.48025	5.93101	5.64277	6.23161	AW006998	chromosome X open reading frame 40A	CXorf40A	---	---	0005515 // protein binding // inferred from physical interaction	---	-0.864699
204475_at	5.67415	3.02028	2.35955	3.02923	2.99295	NM_002421	matrix metallopeptidase 1 (interstitial collagenase)	MMP1		0005576 // extracellular region // inferred from electronic annotation /// 0005578 // proteinaceous extracellular matrix // inferred from electronic annotation /// 0005615 // extracellular space // not recorded		Matrix_Metalloproteinases // GenMAPP	-0.862513
236313_at	3.42992	3.24739	2.51336	2.50385	2.66755	AW444761	cyclin-dependent kinase inhibitor 2B (p15, inhibits CDK4)	CDKN2B					-0.860726
1568799_at	7.33828	6.62603	5.75027	5.80354	5.80468	BE348270	CDNA clone IMAGE:4798168	---	---	---	---	---	-0.857078
205681_at	10.2007	8.06155	3.41112	4.26901	3.72916	NM_004049	BCL2-related protein A1	BCL2A1	0006915 // apoptosis // inferred from electronic annotation /// 0006916 // anti-apoptosis // traceable author statement /// 0042981 // regulation of apoptosis // inferred from electronic annotation	0005622 // intracellular // non-traceable author statement /// 0005737 // cytoplasm // inferred from electronic annotation	0005515 // protein binding // inferred from physical interaction	Apoptosis_KEGG // GenMAPP	-0.851589
239953_at	4.88651	3.7299	3.4095	3.21561	3.67565	BE551146	Transcribed locus	---	---	---	---	---	-0.850617
241418_at	4.06536	3.79571	3.51414	3.35843	3.62886	AI819386	similar to hCG2041270	LOC344887	---	---	---	---	-0.845209
207674_at	7.40252	6.68193	2.20995	2.51891	2.90933	NM_002000	Fc fragment of IgA, receptor for	FCAR	0006955 // immune response // traceable author statement		0004872 // receptor activity // inferred from electronic annotation /// 0005057 // receptor signaling protein activity // not recorded /// 0019862 // IgA binding // inferred from electronic annotation	---	-0.845025
204702_s_at	7.47058	5.79755	4.77995	6.42825	5.72206	NM_004289	nuclear factor (erythroid-derived 2)-like 3	NFE2L3		0005634 // nucleus // inferred from electronic annotation		---	-0.843871
1559514_at	5.19209	3.36589	3.1018	3.30889	3.49047	AK095188	Hypothetical protein LOC100132077	LOC100132077	---	---	---	---	-0.840733
238649_at	6.33007	5.7665	4.46786	4.40899	6.29577	AA815089	phosphatidylinositol transfer protein, cytoplasmic 1	PITPNC1	0006869 // lipid transport // inferred from electronic annotation /// 0007165 // signal transduction // inferred from mutant phenotype	0005622 // intracellular // inferred from electronic annotation /// 0005737 // cytoplasm // inferred from direct assay	0008289 // lipid binding // inferred from electronic annotation /// 0008526 // phosphatidylinositol transporter activity // inferred from mutant phenotype	---	-0.84042
219522_at	7.44616	6.12157	5.39254	6.76239	6.76239	NM_014344	four jointed box 1 (Drosophila)	FJX1	---	0005615 // extracellular space // traceable author statement /// 0005634 // nucleus // not recorded	---	---	-0.832939
210040_at	4.33477	3.31997	3.10182	3.44961	4.01613	AF208159	solute carrier family 12, (potassium-chloride transporter) member 5	SLC12A5		0016020 // membrane // inferred from electronic annotation /// 0016021 // integral to membrane // non-traceable author statement /// 0016021 // integral to membrane // inferred from electronic annotation		---	-0.828942
243272_at	5.70923	4.49508	4.16952	4.45716	4.26901	AW663447	Transcribed locus	---	---	---	---	---	-0.827747
235551_at	8.81468	7.84398	6.66725	6.44202	6.63358	AA555280	WD repeat domain 4	WDR4	0008033 // tRNA processing // inferred from electronic annotation	0005654 // nucleoplasm // inferred from direct assay	---	---	-0.825168
219385_at	8.12546	5.36949	4.72493	4.84224	4.74617	NM_020125	SLAM family member 8	SLAMF8	---	0016020 // membrane // inferred from electronic annotation /// 0016021 // integral to membrane // inferred from electronic annotation	---	---	-0.812654
216029_at	5.88003	5.06682	5.03259	5.21838	5.37336	AU159412	CDNA FLJ14348 fis, clone THYRO1001602	---	---	---	---	---	-0.810591
214313_s_at	7.34188	6.79678	6.16581	6.70976	6.21823	BE138647	Eukaryotic translation initiation factor 5B	EIF5B	0006412 // translation // inferred from electronic annotation /// 0006446 // regulation of translational initiation // inferred from direct assay /// 0006446 // regulation of translational initiation // non-traceable author statement	---		Translation_Factors // GenMAPP	-0.808791
243065_at	5.43129	4.69769	4.13549	4.29686	4.02453	AA809449	Transcribed locus	---	---	---	---	---	-0.805707
243888_at	7.04083	6.27778	3.5425	6.49051	7.25171	AI610684	Transcribed locus	---	---	---	---	---	-0.803634
210147_at	6.86291	3.12115	2.83428	2.91596	3.24284	U47054	ADP-ribosyltransferase 3	ART3	0006471 // protein amino acid ADP-ribosylation // inferred from electronic annotation /// 0006471 // protein amino acid ADP-ribosylation // traceable author statement			---	-0.803032
236609_at	7.07805	6.49114	5.54272	6.5545	7.31748	BF062287	Hypothetical protein LOC100129592	LOC100129592	---	---	---	---	-0.79257
227037_at	10.0779	9.61945	8.55296	8.77598	8.41849	AA029500	similar to CG12314 gene product	LOC201164	0008152 // metabolic process // inferred from electronic annotation /// 0016042 // lipid catabolic process // inferred from electronic annotation	0016020 // membrane // inferred from electronic annotation /// 0016021 // integral to membrane // inferred from electronic annotation	0003824 // catalytic activity // inferred from electronic annotation /// 0004630 // phospholipase D activity // inferred from electronic annotation /// 0016787 // hydrolase activity // inferred from electronic annotation	---	-0.789166
217377_x_at	7.63575	5.98417	5.61256	6.4114	5.85873	AF041811	neurotrophic tyrosine kinase, receptor, type 3	NTRK3		0005887 // integral to plasma membrane // traceable author statement /// 0016020 // membrane // inferred from electronic annotation /// 0016021 // integral to membrane // inferred from electronic annotation		---	-0.788007
207920_x_at	5.85576	4.79743	4.75902	5.12685	5.21407	NM_003410	zinc finger protein, X-linked	ZFX	0006350 // transcription // inferred from electronic annotation /// 0006355 // regulation of transcription, DNA-dependent // inferred from electronic annotation /// 0045449 // regulation of transcription // inferred from electronic annotation	0005622 // intracellular // inferred from electronic annotation /// 0005634 // nucleus // inferred from electronic annotation		---	-0.785343
222520_s_at	6.68226	5.81526	3.20881	2.84163	2.98172	AF139576	intraflagellar transport 57 homolog (Chlamydomonas)	IFT57		0005929 // cilium // inferred from electronic annotation /// 0005932 // basal body // inferred from sequence or structural similarity /// 0042995 // cell projection // inferred from electronic annotation	0003677 // DNA binding // inferred from electronic annotation /// 0005515 // protein binding // inferred from physical interaction /// 0005515 // protein binding // inferred from direct assay	---	-0.783929
236471_at	5.66158	4.64069	3.73882	5.02985	4.12235	AI949827	nuclear factor (erythroid-derived 2)-like 3	NFE2L3		0005634 // nucleus // inferred from electronic annotation		---	-0.783293
206462_s_at	7.34288	4.69572	4.35074	5.21838	4.63763	NM_002530	neurotrophic tyrosine kinase, receptor, type 3	NTRK3		0005887 // integral to plasma membrane // traceable author statement /// 0016020 // membrane // inferred from electronic annotation /// 0016021 // integral to membrane // inferred from electronic annotation		---	-0.782665
216598_s_at	9.9831	8.19323	4.34685	3.79593	3.78739	S69738	chemokine (C-C motif) ligand 2	CCL2					-0.78239
229125_at	6.43938	4.24422	4.10375	4.20231	4.18325	AA456955	KN motif and ankyrin repeat domains 4	KANK4	---	---	---	---	-0.780779
205264_at	10.3652	10.3063	8.54193	8.31594	8.66676	NM_012099	CD3e molecule, epsilon associated protein	CD3EAP			0003899 // DNA-directed RNA polymerase activity // inferred from electronic annotation /// 0005515 // protein binding // traceable author statement /// 0005515 // protein binding // inferred from electronic annotation	---	-0.780004
208624_s_at	7.69652	7.52633	7.29205	7.39729	7.24786	BE966878	eukaryotic translation initiation factor 4 gamma, 1	EIF4G1		0005737 // cytoplasm // non-traceable author statement /// 0016281 // eukaryotic translation initiation factor 4F complex // traceable author statement		Translation_Factors // GenMAPP	-0.777534
206653_at	7.90518	6.26505	6.03862	6.99296	6.74904	BF062139	polymerase (RNA) III (DNA directed) polypeptide G (32kD)	POLR3G	0006350 // transcription // inferred from electronic annotation /// 0006359 // regulation of transcription from RNA polymerase III promoter // traceable author statement	0005634 // nucleus // inferred from electronic annotation /// 0005666 // DNA-directed RNA polymerase III complex // traceable author statement	0003899 // DNA-directed RNA polymerase activity // traceable author statement /// 0003899 // DNA-directed RNA polymerase activity // inferred from electronic annotation	---	-0.774737
209900_s_at	10.0314	9.23337	8.69279	8.76737	8.477	AL162079	solute carrier family 16, member 1 (monocarboxylic acid transporter 1)	SLC16A1				---	-0.773759
219158_s_at	7.39855	6.90163	6.75192	6.42773	6.90163	NM_025085	NMDA receptor regulated 1	NARG1				Electron_Transport_Chain // GenMAPP	-0.772822
1562625_at	3.97559	3.97559	3.4655	3.75314	4.15715	BC040987	FRY-like	FRYL	0006350 // transcription // inferred from electronic annotation /// 0006355 // regulation of transcription, DNA-dependent // inferred from electronic annotation	---	0005488 // binding // inferred from electronic annotation	---	-0.772622
208428_at	5.59184	3.62448	3.50367	3.28908	3.48282	NM_018833	transporter 2, ATP-binding cassette, sub-family B (MDR/TAP)	TAP2					-0.770359
201739_at	7.94094	8.95026	5.60736	6.25438	6.77767	NM_005627	serum/glucocorticoid regulated kinase 1	SGK1		0005634 // nucleus // inferred from electronic annotation /// 0005737 // cytoplasm // inferred from electronic annotation /// 0005783 // endoplasmic reticulum // inferred from electronic annotation		---	-0.766838
220707_s_at	8.38161	6.50528	6.36105	5.55995	6.74904	NM_024955	FAD-dependent oxidoreductase domain containing 2	FOXRED2	---	---	0009055 // electron carrier activity // inferred from electronic annotation /// 0016491 // oxidoreductase activity // inferred from electronic annotation	---	-0.766555
206355_at	4.17419	2.36909	2.34613	2.5005	2.45937	R20102	guanine nucleotide binding protein (G protein), alpha activating activity polypeptide, olfactory type	GNAL		---		G_Protein_Signaling // GenMAPP	-0.766124
244546_at	6.9447	5.7211	5.46529	5.03989	6.55987	AI760495	cytochrome c, somatic	CYCS				Apoptosis // GenMAPP /// Apoptosis_GenMAPP // GenMAPP /// Apoptosis_KEGG // GenMAPP /// Electron_Transport_Chain // GenMAPP	-0.766053
217127_at	7.64871	6.99782	4.42518	7.64871	7.42259	AL354872	cystathionase (cystathionine gamma-lyase)	CTH		0005737 // cytoplasm // inferred from electronic annotation		---	-0.759772
219386_s_at	9.28342	5.55215	3.93589	4.75675	2.97496	NM_020125	SLAM family member 8	SLAMF8	---	0016020 // membrane // inferred from electronic annotation /// 0016021 // integral to membrane // inferred from electronic annotation	---	---	-0.745734
228235_at	7.61511	7.16105	5.71223	4.46398	6.37709	BE048571	hypothetical protein MGC16121	MGC16121	---	---	---	---	-0.739257
229549_at	8.87103	7.50954	7.53608	7.35551	7.48447	AA868461	Transcribed locus	---	---	---	---	---	-0.738292
233314_at	5.48354	6.82169	2.77554	3.58952	6.22995	AK021487	phosphatase and tensin homolog (mutated in multiple advanced cancers 1)	PTEN					-0.733295
1552288_at	7.1666	6.4094	4.88052	4.72068	4.3318	BC034926	cartilage intermediate layer protein 2	CILP2	---	0005576 // extracellular region // inferred from electronic annotation /// 0005578 // proteinaceous extracellular matrix // inferred from electronic annotation	0004035 // alkaline phosphatase activity // inferred from direct assay /// 0004551 // nucleotide diphosphatase activity // inferred from direct assay	---	-0.731659
244390_at	4.50389	2.30926	2.45325	2.54732	2.52237	AI684640	Transcribed locus	---	---	---	---	---	-0.728278
230836_at	9.09825	7.8198	7.0533	8.27666	9.4765	AI422986	ST8 alpha-N-acetyl-neuraminide alpha-2,8-sialyltransferase 4	ST8SIA4				---	-0.716223
243130_at	4.80698	4.12475	3.70782	3.62856	5.05084	AA534722	Transcribed locus	---	---	---	---	---	-0.714408
242943_at	7.89486	5.47924	5.10314	6.43707	7.77827	AA352113	ST8 alpha-N-acetyl-neuraminide alpha-2,8-sialyltransferase 4	ST8SIA4				---	-0.712616
240960_at	8.10711	6.65308	6.32527	5.796	5.86092	AA713522	Transcribed locus	---	---	---	---	---	-0.712025
230741_at	6.85392	7.71964	5.25712	6.52579	6.3169	AI655467	Full length insert cDNA clone YX74D05	---	---	---	---	---	-0.71122
228343_at	5.95178	4.75596	4.62154	4.55561	4.31648	AA805754	POU class 2 homeobox 2	POU2F2		0005634 // nucleus // inferred from electronic annotation /// 0005634 // nucleus // non-traceable author statement /// 0005634 // nucleus // inferred from direct assay /// 0005737 // cytoplasm // inferred from electronic annotation		---	-0.709732
212930_at	7.4073	7.51926	6.23876	5.69936	6.32606	AW576457	ATPase, Ca++ transporting, plasma membrane 1	ATP2B1					-0.708245
241503_at	6.81406	5.06882	5.04825	4.25125	4.84939	BE327277	Transcribed locus	---	---	---	---	---	-0.70681
1555560_at	3.97264	3.35568	2.56536	2.89859	2.19141	BC032302	UDP-glucose ceramide glucosyltransferase-like 2	UGCGL2	0006486 // protein amino acid glycosylation // inferred from electronic annotation			---	-0.704017
213924_at	6.40951	4.00411	4.12062	4.03222	3.83474	BF476502	Metallophosphoesterase 1	MPPE1	---	0016020 // membrane // inferred from electronic annotation /// 0016021 // integral to membrane // inferred from electronic annotation	0016787 // hydrolase activity // inferred from electronic annotation /// 0046872 // metal ion binding // inferred from electronic annotation	---	-0.701627
232205_at	6.03301	5.15625	5.1122	4.73567	4.92333	AL133627	MRNA; cDNA DKFZp434K0722 (from clone DKFZp434K0722)	---	---	---	---	---	-0.698561
217712_at	5.7768	2.31477	2.20897	3.66774	2.41155	AA479678	Hypothetical protein LOC441528	LOC389906	---	---	---	---	-0.694339
220438_at	7.05609	5.88653	5.77733	5.34169	5.42091	NM_017659	glutaminyl-peptide cyclotransferase-like	QPCTL	0006508 // proteolysis // inferred from electronic annotation	0016020 // membrane // inferred from electronic annotation /// 0016021 // integral to membrane // inferred from electronic annotation		---	-0.690504
235220_at	5.17508	4.27313	4.41858	4.1122	4.50657	BG168199	Transcribed locus	---	---	---	---	---	-0.685525
232128_s_at	5.4487	4.12757	4.10357	3.49715	3.80213	AK021494	chloride channel 5 (nephrolithiasis 2, X-linked, Dent disease)	CLCN5				---	-0.685142
225108_at	9.972	8.95275	8.57229	7.65073	8.24895	BF111719	---	---	---	---	---	---	-0.684462
211506_s_at	6.73405	7.3702	4.60708	4.3155	4.56766	AF043337	interleukin 8	IL8					-0.684088
205010_at	11.1971	8.9449	8.61924	7.9419	7.76766	NM_019067	guanine nucleotide binding protein-like 3 (nucleolar)-like	GNL3L	0006508 // proteolysis // inferred from electronic annotation /// 0042254 // ribosome biogenesis and assembly // inferred from electronic annotation	0005622 // intracellular // inferred from electronic annotation /// 0005634 // nucleus // inferred from electronic annotation /// 0016020 // membrane // inferred from electronic annotation	0000166 // nucleotide binding // inferred from electronic annotation /// 0005525 // GTP binding // inferred from electronic annotation /// 0008236 // serine-type peptidase activity // inferred from electronic annotation	---	-0.683489
234513_at	7.23057	6.1589	5.29387	5.22851	4.53722	AF292387	elongation of very long chain fatty acids (FEN1/Elo2, SUR4/Elo3, yeast)-like 3	ELOVL3	0006633 // fatty acid biosynthetic process // inferred from electronic annotation /// 0008610 // lipid biosynthetic process // inferred from electronic annotation		---	---	-0.679302
223139_s_at	8.28544	8.76856	7.32517	8.09676	8.77526	BE501133	DEAH (Asp-Glu-Ala-His) box polypeptide 36	DHX36	---	0005634 // nucleus // inferred from electronic annotation /// 0005737 // cytoplasm // inferred from electronic annotation		---	-0.679178
207466_at	5.9124	5.80019	4.61362	4.15001	4.25337	NM_015973	galanin prepropeptide	GAL					-0.674505
217651_at	6.10165	4.50685	4.72889	4.22489	4.58021	BF512531	Transcribed locus	---	---	---	---	---	-0.672336
235783_at	10.8146	10.1526	9.31074	8.77225	8.70563	BG107419	mRNA turnover 4 homolog (S. cerevisiae)	MRTO4	0042254 // ribosome biogenesis and assembly // inferred from electronic annotation	0005622 // intracellular // inferred from electronic annotation /// 0005634 // nucleus // inferred from electronic annotation	---	---	-0.671868
238931_at	9.06999	7.02245	7.15673	6.77226	6.70014	AL045793	methyltransferase 10 domain containing	METT10D	---	---	0008168 // methyltransferase activity // inferred from electronic annotation /// 0016740 // transferase activity // inferred from electronic annotation	---	-0.671281
235868_at	3.74466	3.23592	2.99802	3.58215	3.81874	AA284256	Meningioma expressed antigen 5 (hyaluronidase)	MGEA5	0006516 // glycoprotein catabolic process // traceable author statement /// 0008152 // metabolic process // inferred from electronic annotation	0005634 // nucleus // inferred from electronic annotation /// 0005737 // cytoplasm // inferred from electronic annotation		---	-0.670455
1562275_at	5.57024	2.97224	3.44568	3.18668	3.37643	AL832835	Transcribed locus	---	---	---	---	---	-0.664735
200953_s_at	10.8749	11.0428	4.92275	11.4973	7.62144	NM_001759	cyclin D2	CCND2		0000307 // cyclin-dependent protein kinase holoenzyme complex // inferred from direct assay /// 0005634 // nucleus // inferred from electronic annotation		Cell_cycle_KEGG // GenMAPP /// G1_to_S_cell_cycle_Reactome // GenMAPP /// Ovarian_Infertility_Genes // GenMAPP /// Wnt_signaling // GenMAPP	-0.657804
228697_at	8.24628	6.32606	6.39638	5.93188	5.75629	AW731710	histidine triad nucleotide binding protein 3	HINT3	---	0005634 // nucleus // inferred from electronic annotation /// 0005737 // cytoplasm // inferred from electronic annotation	0003824 // catalytic activity // inferred from electronic annotation /// 0016787 // hydrolase activity // inferred from electronic annotation	---	-0.649017
213499_at	7.42577	5.47556	5.80541	6.24132	6.10984	NM_004366	chloride channel 2	CLCN2	0006810 // transport // inferred from electronic annotation /// 0006810 // transport // traceable author statement /// 0006811 // ion transport // inferred from electronic annotation /// 0006821 // chloride transport // inferred from electronic annotation	0005624 // membrane fraction // not recorded /// 0005887 // integral to plasma membrane // not recorded /// 0016020 // membrane // inferred from electronic annotation /// 0016021 // integral to membrane // inferred from electronic annotation		---	-0.648376
223767_at	9.56488	6.8873	6.32608	4.3908	4.92333	AF237762	G protein-coupled receptor 84	GPR84	0007165 // signal transduction // inferred from electronic annotation /// 0007186 // G-protein coupled receptor protein signaling pathway // inferred from electronic annotation			GPCRDB_Other // GenMAPP	-0.641259
1552289_a_at	7.96711	7.82454	5.23082	4.53763	4.10293	BC034926	cartilage intermediate layer protein 2	CILP2	---	0005576 // extracellular region // inferred from electronic annotation /// 0005578 // proteinaceous extracellular matrix // inferred from electronic annotation	0004035 // alkaline phosphatase activity // inferred from direct assay /// 0004551 // nucleotide diphosphatase activity // inferred from direct assay	---	-0.63736
202234_s_at	9.53119	8.78758	8.30281	7.95421	7.63545	BF511091	solute carrier family 16, member 1 (monocarboxylic acid transporter 1)	SLC16A1				---	-0.629989
202800_at	8.93378	6.8868	6.53916	5.65473	5.33504	NM_004172	solute carrier family 1 (glial high affinity glutamate transporter), member 3	SLC1A3		0005624 // membrane fraction // traceable author statement /// 0016020 // membrane // inferred from electronic annotation /// 0016021 // integral to membrane // inferred from electronic annotation	0005313 // L-glutamate transmembrane transporter activity // traceable author statement /// 0015293 // symporter activity // inferred from electronic annotation /// 0017153 // sodium:dicarboxylate symporter activity // inferred from electronic annotation	---	-0.629657
205551_at	6.70581	8.48309	4.45165	4.56392	4.93108	NM_014848	synaptic vesicle glycoprotein 2B	SV2B	0006810 // transport // inferred from electronic annotation /// 0006836 // neurotransmitter transport // inferred from electronic annotation		0005215 // transporter activity // inferred from electronic annotation	---	-0.627752
1556186_s_at	9.82928	9.19657	8.68886	8.29651	8.03421	AW026427	KIAA0090	KIAA0090	---	0016020 // membrane // inferred from electronic annotation /// 0016021 // integral to membrane // inferred from electronic annotation	0005515 // protein binding // inferred from physical interaction	---	-0.620514
57715_at	7.48403	7.78514	6.43695	7.60435	6.87348	W72694	family with sequence similarity 26, member B	FAM26B	---	0016020 // membrane // inferred from electronic annotation /// 0016021 // integral to membrane // inferred from electronic annotation	---	---	-0.618689
230981_at	5.10441	4.57901	4.72595	4.63301	4.72595	AI219834	cation channel, sperm associated 3	CATSPER3				---	-0.609433
218559_s_at	6.95428	7.97931	5.34236	3.88629	6.14856	NM_005461	v-maf musculoaponeurotic fibrosarcoma oncogene homolog B (avian)	MAFB		0005634 // nucleus // traceable author statement /// 0005634 // nucleus // inferred from electronic annotation /// 0005667 // transcription factor complex // inferred from electronic annotation		---	-0.607046
225767_at	8.995	9.15906	7.14912	9.51954	9.62836	AI825833	---	---	---	---	---	---	-0.603677
216740_at	5.74913	4.83763	4.38074	3.99317	3.53592	AK024851	CDNA: FLJ21198 fis, clone COL00220	---	---	---	---	---	-0.603595
1563724_at	5.23888	4.71594	3.99705	2.80655	3.40016	AL833020	Transcribed locus	---	---	---	---	---	-0.601079
238439_at	6.78698	9.6301	4.41388	4.63301	5.9883	AI925518	ankyrin repeat domain 22	ANKRD22	---	---	---	---	-0.595711
232535_at	8.20732	7.06314	6.79674	5.49	6.06421	AL133570	MRNA; cDNA DKFZp434L201 (from clone DKFZp434L201)	---	---	---	---	---	-0.595385
219338_s_at	4.33615	3.98838	3.77774	4.08768	3.61712	NM_017691	leucine rich repeat containing 49	LRRC49	---	0005737 // cytoplasm // inferred from electronic annotation /// 0005856 // cytoskeleton // inferred from electronic annotation /// 0005874 // microtubule // inferred from electronic annotation	0005515 // protein binding // inferred from electronic annotation	---	-0.594377
235202_x_at	6.45927	6.18344	5.81325	5.45267	5.3956	BG498328	IKK interacting protein	IKIP	0006917 // induction of apoptosis // inferred from mutant phenotype /// 0010165 // response to X-ray // inferred from expression pattern	0005783 // endoplasmic reticulum // inferred from direct assay	0005515 // protein binding // inferred from physical interaction	---	-0.593645
1556318_s_at	4.44896	4.35464	4.13249	4.07742	3.93599	N21434	Full length insert cDNA YQ07B06	---	---	---	---	---	-0.593575
219915_s_at	6.71557	4.423	4.07104	5.91354	7.23422	NM_018593	solute carrier family 16, member 10 (aromatic amino acid transporter)	SLC16A10	0006810 // transport // inferred from electronic annotation /// 0015801 // aromatic amino acid transport // traceable author statement		0005215 // transporter activity // inferred from electronic annotation	---	-0.592137
228395_at	8.09235	7.32667	7.09269	7.00637	6.49676	AI762431	Glycosyltransferase 8 domain containing 1	GLT8D1	0016051 // carbohydrate biosynthetic process // inferred from electronic annotation	0016020 // membrane // inferred from electronic annotation /// 0016021 // integral to membrane // inferred from electronic annotation		---	-0.591878
219689_at	8.20415	6.80602	6.84941	6.44623	6.0884	NM_020163	sema domain, immunoglobulin domain (Ig), short basic domain, secreted, (semaphorin) 3G	SEMA3G	0007275 // multicellular organismal development // inferred from electronic annotation	0005576 // extracellular region // inferred from electronic annotation /// 0016020 // membrane // inferred from electronic annotation	0004872 // receptor activity // inferred from electronic annotation	---	-0.586676
235777_at	4.87553	5.29444	4.10293	3.27297	4.22497	AI985590	ankyrin repeat domain 44	ANKRD44	---	---	0005515 // protein binding // inferred from physical interaction	---	-0.584875
219829_at	7.07647	6.02006	6.29373	5.78179	6.07993	NM_012278	integrin beta 1 binding protein (melusin) 2	ITGB1BP2	0007165 // signal transduction // traceable author statement /// 0007517 // muscle development // traceable author statement	0030018 // Z disc // inferred from electronic annotation	0005509 // calcium ion binding // inferred from electronic annotation /// 0005515 // protein binding // traceable author statement /// 0008270 // zinc ion binding // inferred from electronic annotation	---	-0.584333
237212_at	6.70317	4.49963	4.57183	5.08694	3.82291	BF195312	Transcribed locus	---	---	---	---	---	-0.579158
202859_x_at	9.32264	10.6198	5.6247	4.22563	4.00274	NM_000584	interleukin 8	IL8					-0.578002
235316_at	8.34907	6.4171	6.63431	7.01205	6.10882	BG258131	N-acetyltransferase 8-like	NAT8L	0008152 // metabolic process // inferred from electronic annotation	0016020 // membrane // inferred from electronic annotation /// 0016021 // integral to membrane // inferred from electronic annotation	0008080 // N-acetyltransferase activity // inferred from electronic annotation /// 0008415 // acyltransferase activity // inferred from electronic annotation /// 0016740 // transferase activity // inferred from electronic annotation	---	-0.572355
1562289_at	8.43717	8.51792	6.53582	6.39113	5.39892	AL834519	MRNA; cDNA DKFZp434N0220 (from clone DKFZp434N0220)	---	---	---	---	---	-0.568923
1562281_at	5.28891	3.65563	4.15042	4.15042	4.85097	AL832038	Transcribed locus	---	---	---	---	---	-0.566591
203234_at	6.99105	5.70813	5.80811	6.67096	6.31001	NM_003364	uridine phosphorylase 1	UPP1		0005737 // cytoplasm // inferred from electronic annotation		---	-0.566508
206914_at	2.78618	2.94798	2.6507	2.61255	2.68886	NM_019604	cytotoxic and regulatory T cell molecule	CRTAM					-0.561745
229588_at	8.081	6.76534	6.58155	6.50438	5.62379	AA651899	DnaJ (Hsp40) homolog, subfamily C, member 10	DNAJC10	0006457 // protein folding // inferred from electronic annotation /// 0045454 // cell redox homeostasis // inferred from electronic annotation	0005576 // extracellular region // inferred from electronic annotation /// 0005783 // endoplasmic reticulum // inferred from electronic annotation /// 0005788 // endoplasmic reticulum lumen // inferred from electronic annotation	0031072 // heat shock protein binding // inferred from electronic annotation /// 0051082 // unfolded protein binding // inferred from electronic annotation	---	-0.560591
1563014_at	6.78291	5.59468	5.70102	4.43692	5.18809	BC006431	Ribosomal protein S15	RPS15	0006412 // translation // inferred from electronic annotation /// 0006412 // translation // inferred by curator		0003735 // structural constituent of ribosome // inferred from direct assay /// 0003735 // structural constituent of ribosome // inferred from electronic annotation /// 0005515 // protein binding // inferred from physical interaction	Ribosomal_Proteins // GenMAPP /// Ribosomal_Proteins // GenMAPP /// Ribosomal_Proteins // GenMAPP	-0.559334
1558703_at	6.97963	5.10909	5.56088	5.36677	5.01986	AL832613	solute carrier family 46 (folate transporter), member 1	SLC46A1	0006810 // transport // inferred from electronic annotation /// 0015884 // folic acid transport // inferred from direct assay		0005215 // transporter activity // inferred from electronic annotation /// 0005542 // folic acid binding // inferred from electronic annotation /// 0008517 // folic acid transporter activity // inferred from direct assay	---	-0.556394
219210_s_at	7.86338	5.9684	6.06805	7.50544	7.07452	NM_016530	RAB8B, member RAS oncogene family	RAB8B		0005622 // intracellular // inferred from electronic annotation /// 0005886 // plasma membrane // inferred from electronic annotation /// 0016020 // membrane // inferred from electronic annotation		---	-0.55443
1553829_at	3.84713	5.71202	2.37346	2.6168	2.72151	NM_173652	chromosome 2 open reading frame 58	C2orf58	---	---	---	---	-0.545154
212028_at	7.45194	6.93697	7.04447	6.50438	7.25239	BE466128	RNA binding motif protein 25	RBM25	0000398 // nuclear mRNA splicing, via spliceosome // non-traceable author statement /// 0006397 // mRNA processing // inferred from electronic annotation	0030529 // ribonucleoprotein complex // inferred from electronic annotation	0000166 // nucleotide binding // inferred from electronic annotation /// 0003676 // nucleic acid binding // inferred from electronic annotation /// 0003729 // mRNA binding // non-traceable author statement	---	-0.544955
238227_at	5.43994	4.18779	4.53658	3.69811	4.1369	AI698001	Transcribed locus	---	---	---	---	---	-0.542343
236220_at	6.99381	2.97926	3.31463	5.84706	6.95815	AI935541	Transcribed locus	---	---	---	---	---	-0.540348
1566541_at	5.57839	3.61269	4.21777	3.13921	3.65125	AL831856	Transcribed locus	---	---	---	---	---	-0.539648
242618_at	4.99703	5.87043	3.88247	3.74537	6.51832	AA430072	Tripartite motif-containing 26	TRIM26	---	0005622 // intracellular // inferred from electronic annotation /// 0005737 // cytoplasm // inferred from electronic annotation		---	-0.529922
1554018_at	6.40951	2.7261	3.73386	2.21728	2.20758	BC011595	glycoprotein (transmembrane) nmb	GPNMB	0008285 // negative regulation of cell proliferation // traceable author statement		---	---	-0.529265
236503_at	5.19473	5.65716	4.27938	3.50129	3.71921	BE466160	Transcribed locus	---	---	---	---	---	-0.523487
235011_at	4.44316	5.05739	4.03559	4.18779	4.923	BG504375	mitogen-activated protein kinase kinase kinase 2	MAP3K2		0005634 // nucleus // inferred from electronic annotation /// 0005737 // cytoplasm // inferred from electronic annotation		MAPK_Cascade // GenMAPP	-0.523276
243454_at	7.65194	7.30896	6.7264	5.772	5.87425	AW207866	Transcribed locus	---	---	---	---	---	-0.519166
216123_x_at	6.2185	4.18837	4.81388	4.31628	4.12785	AK024158	CDNA FLJ14096 fis, clone MAMMA1000752	---	---	---	---	---	-0.518456
232927_at	4.68331	5.55971	3.77126	2.96194	3.45551	AU147356	CDNA FLJ12152 fis, clone MAMMA1000444	---	---	---	---	---	-0.513917
225142_at	4.60823	3.94194	3.18925	4.32054	5.9598	AW294022	jumonji C domain containing histone demethylase 1 homolog D (S. cerevisiae)	JHDM1D	---	---	0005515 // protein binding // inferred from electronic annotation /// 0008270 // zinc ion binding // inferred from electronic annotation /// 0046872 // metal ion binding // inferred from electronic annotation	---	-0.498404
239823_at	6.57243	5.8161	5.86314	5.49694	5.21407	AW206286	Transcribed locus	---	---	---	---	---	-0.497277
220265_at	6.73066	5.06801	4.75706	5.94093	3.9605	NM_020960	G protein-coupled receptor 107	GPR107	---	0016020 // membrane // inferred from electronic annotation /// 0016021 // integral to membrane // inferred from electronic annotation	0004872 // receptor activity // inferred from electronic annotation	---	-0.495241
211767_at	9.33565	8.32712	8.56666	7.05978	8.69699	BC005995	GINS complex subunit 4 (Sld5 homolog)	GINS4	0006260 // DNA replication // inferred from electronic annotation	0005634 // nucleus // inferred from electronic annotation /// 0005737 // cytoplasm // inferred from electronic annotation	---	---	-0.490742
206638_at	2.85882	2.7336	2.7336	2.48981	2.65589	NM_000867	5-hydroxytryptamine (serotonin) receptor 2B	HTR2B				GPCRDB_Class_A_Rhodopsin-like // GenMAPP /// Monoamine_GPCRs // GenMAPP	-0.490209
208442_s_at	7.61361	7.03185	7.0896	6.70262	6.58325	NM_000051	ataxia telangiectasia mutated	ATM		0005634 // nucleus // inferred from electronic annotation /// 0031410 // cytoplasmic vesicle // inferred from electronic annotation		Cell_cycle_KEGG // GenMAPP /// G1_to_S_cell_cycle_Reactome // GenMAPP /// Ovarian_Infertility_Genes // GenMAPP	-0.489671
225914_s_at	8.47715	5.85149	6.81627	6.5834	6.19654	AW242839	calcium binding protein 39-like	CAB39L	---	---	0005488 // binding // inferred from electronic annotation /// 0005515 // protein binding // inferred from physical interaction	---	-0.476771
229907_at	6.11592	3.96483	4.27354	5.29356	3.82814	AW058634	Homo sapiens, clone IMAGE:6176018, mRNA	---	---	---	---	---	-0.475875
1563335_at	3.22392	3.8814	2.8851	3.27297	3.33421	BC038539	immunity-related GTPase family, M	IRGM	0006914 // autophagy // inferred from electronic annotation /// 0006954 // inflammatory response // inferred from electronic annotation /// 0045087 // innate immune response // inferred from electronic annotation		0000166 // nucleotide binding // inferred from electronic annotation /// 0005525 // GTP binding // inferred from electronic annotation /// 0016787 // hydrolase activity // inferred from electronic annotation	---	-0.46791
201072_s_at	7.94948	7.96882	7.47609	7	6.89625	AW152160	SWI/SNF related, matrix associated, actin dependent regulator of chromatin, subfamily c, member 1	SMARCC1				---	-0.458597
206584_at	4.58974	6.32757	3.26435	2.78383	7.41419	NM_015364	lymphocyte antigen 96	LY96		0005576 // extracellular region // inferred from electronic annotation /// 0005886 // plasma membrane // traceable author statement	0015026 // coreceptor activity // traceable author statement	---	-0.451327
225762_x_at	8.60286	8.67191	7.50873	9.2409	9.41415	AL531683	hypothetical protein LOC284801	LOC284801	---	---	---	---	-0.450769
236646_at	4.10988	6.26349	2.86894	3.07415	2.66775	BE301029	chromosome 12 open reading frame 59	C12orf59	---	0016020 // membrane // inferred from electronic annotation /// 0016021 // integral to membrane // inferred from electronic annotation	---	---	-0.448088
1560346_at	4.46686	5.11396	3.99655	3.0646	5.19686	AL080057	Transcribed locus	---	---	---	---	---	-0.448019
239405_at	6.05423	4.95495	5.37353	4.34229	4.72822	AI022632	Transcribed locus	---	---	---	---	---	-0.43735
232291_at	9.19372	8.98611	7.97034	6.58193	6.15554	AA256157	microRNA host gene (non-protein coding) 1	MIRHG1	---	0016020 // membrane // inferred from electronic annotation /// 0016021 // integral to membrane // inferred from electronic annotation	---	---	-0.426463
210519_s_at	9.7202	6.8305	8.20519	6.44878	7.16615	BC000906	NAD(P)H dehydrogenase, quinone 1	NQO1		0005737 // cytoplasm // traceable author statement /// 0005737 // cytoplasm // inferred from electronic annotation		---	-0.421808
230127_at	6.92027	6.53188	5.52379	4.58091	3.49318	AW044663	Transcribed locus	---	---	---	---	---	-0.417592
201467_s_at	8.37987	6.24067	7.28287	5.86879	6.55129	AI039874	NAD(P)H dehydrogenase, quinone 1	NQO1		0005737 // cytoplasm // traceable author statement /// 0005737 // cytoplasm // inferred from electronic annotation		---	-0.417516
242423_x_at	7.20308	6.93259	6.6672	4.6216	7.02789	AA179510	CDNA clone IMAGE:6576427	---	---	---	---	---	-0.414586
244235_at	2.60123	2.85374	2.52197	2.28093	2.67528	AW273860	influenza virus NS1A binding protein	IVNS1ABP	0006383 // transcription from RNA polymerase III promoter // traceable author statement /// 0008380 // RNA splicing // traceable author statement /// 0009615 // response to virus // traceable author statement		0005515 // protein binding // inferred from electronic annotation	---	-0.407571
205158_at	4.71598	3.67688	3.76693	3.77622	5.85224	NM_002937	ribonuclease, RNase A family, 4	RNASE4	0006379 // mRNA cleavage // non-traceable author statement	0005576 // extracellular region // inferred from electronic annotation		---	-0.407407
1558522_at	3.94288	5.40959	3.47523	3.44613	5.21858	BC013077	Homo sapiens, clone IMAGE:3459334, mRNA	---	---	---	---	---	-0.398345
208663_s_at	8.03016	7.76103	6.8556	8.86102	8.52041	AI652848	tetratricopeptide repeat domain 3	TTC3	---	---		---	-0.394318
203665_at	7.237	5.76396	5.58342	7.19376	5.0784	NM_002133	heme oxygenase (decycling) 1	HMOX1					-0.380957
219152_at	8.5456	7.87178	7.47399	5.11166	5.38339	NM_015720	podocalyxin-like 2	PODXL2	0007155 // cell adhesion // inferred from electronic annotation	0005887 // integral to plasma membrane // traceable author statement /// 0016020 // membrane // inferred from electronic annotation /// 0016021 // integral to membrane // inferred from electronic annotation	0005515 // protein binding // inferred from electronic annotation /// 0005539 // glycosaminoglycan binding // traceable author statement	---	-0.378776
223620_at	3.66898	6.08673	3.0227	2.92347	3.30719	AF039686	G protein-coupled receptor 34	GPR34				GPCRDB_Class_A_Rhodopsin-like2 // GenMAPP	-0.373581
1556261_a_at	7.1194	4.34606	5.9352	3.66696	5.52464	AK097571	CDNA FLJ40252 fis, clone TESTI2024299	---	---	---	---	---	-0.372657
203140_at	8.09982	8.92977	7.52623	4.15163	8.71491	NM_001706	B-cell CLL/lymphoma 6 (zinc finger protein 51)	BCL6					-0.371587
227448_at	7.77399	7.69766	7.40746	5.29554	7.20905	AL045916	arginine and glutamate rich 1	ARGLU1	---	---	---	---	-0.366136
223196_s_at	8.31996	7.50521	7.76506	7.96967	8.81194	AL136551	sestrin 2	SESN2	0007050 // cell cycle arrest // inferred from electronic annotation	0005634 // nucleus // inferred from electronic annotation /// 0005737 // cytoplasm // inferred from direct assay	---	---	-0.350588
235171_at	6.40848	4.33051	4.52735	4.28642	9.77955	AI354636	Transcribed locus	---	---	---	---	---	-0.348507
220088_at	4.44821	5.83641	4.0751	3.9931	3.96016	NM_001736	complement component 5a receptor 1	C5AR1				GPCRDB_Class_A_Rhodopsin-like // GenMAPP /// GPCRDB_Other // GenMAPP /// Peptide_GPCRs // GenMAPP	-0.34721
242807_at	5.81895	5.94656	5.57632	4.188	6.69432	AI970348	fibronectin type III and SPRY domain containing 1-like	FSD1L	---	0005622 // intracellular // inferred from electronic annotation	0005515 // protein binding // inferred from electronic annotation	---	-0.331766
240482_at	7.51046	6.68084	6.97111	6.45982	6.00981	AI955094	---	---	---	---	---	---	-0.32298
230648_at	9.34905	8.8814	8.58248	6.19921	6.38183	AI377398	hypothetical protein LOC283663	LOC283663	---	---	---	---	-0.318875
209682_at	7.13138	7.47935	6.91076	6.57643	8.26161	U26710	Cas-Br-M (murine) ecotropic retroviral transforming sequence b	CBLB		0005634 // nucleus // inferred from electronic annotation /// 0005737 // cytoplasm // inferred from electronic annotation		---	-0.316748
1565577_s_at	7.60638	7.54807	7.34264	6.44306	6.53582	AA524123	CDNA FLJ34486 fis, clone HLUNG2004217	---	---	---	---	---	-0.315621
242260_at	9.09995	8.65928	8.12692	9.16021	7.39345	BG283790	Matrin 3	MATR3	---			---	-0.313405
212224_at	5.66378	4.03585	3.33975	6.42314	2.72824	NM_000689	aldehyde dehydrogenase 1 family, member A1	ALDH1A1	0006081 // aldehyde metabolic process // traceable author statement /// 0008152 // metabolic process // inferred from electronic annotation	0005737 // cytoplasm // traceable author statement /// 0005737 // cytoplasm // inferred from electronic annotation		---	-0.305591
236600_at	7.62582	7.1601	6.60963	6.07578	4.45195	AI651603	spastic paraplegia 20 (Troyer syndrome)	SPG20	---	---	---	---	-0.303475
230492_s_at	7.72169	8.14348	7.55457	6.39435	6.72189	BE328402	hypothetical protein KIAA1434	RP5-1022P6.2	0005975 // carbohydrate metabolic process // inferred from electronic annotation /// 0006071 // glycerol metabolic process // inferred from electronic annotation	---		---	-0.281622
232087_at	5.89365	4.66085	5.41211	5.18118	5.74613	AW628045	chromosome X open reading frame 23	CXorf23	---	0005739 // mitochondrion // inferred from electronic annotation	---	---	-0.280783
1566903_at	8.94221	6.3631	8.00567	5.75877	6.0869	AL831906	MRNA; cDNA DKFZp547G039 (from clone DKFZp547G039)	---	---	---	---	---	-0.264337
221969_at	8.53072	3.82766	6.75547	3.62316	3.61712	BF510692	Transcribed locus	---	---	---	---	---	-0.264318
218681_s_at	10.1456	9.39119	9.92878	9.27574	9.73658	NM_022044	stromal cell-derived factor 2-like 1	SDF2L1	---	0005783 // endoplasmic reticulum // inferred from electronic annotation /// 0005788 // endoplasmic reticulum lumen // inferred from electronic annotation /// 0016020 // membrane // inferred from electronic annotation	0016787 // hydrolase activity // inferred from electronic annotation /// 0016810 // hydrolase activity, acting on carbon-nitrogen (but not peptide) bonds // inferred from electronic annotation	---	-0.260203
201627_s_at	10.1333	9.24557	9.78033	8.53789	11.2443	NM_005542	insulin induced gene 1	INSIG1			0005515 // protein binding // inferred from physical interaction	---	-0.259012
224148_at	4.68331	4.68331	3.99655	4.98025	6.90149	AF116653	FYN binding protein (FYB-120/130)	FYB		0005634 // nucleus // traceable author statement /// 0005634 // nucleus // inferred from electronic annotation /// 0005737 // cytoplasm // inferred from electronic annotation /// 0015629 // actin cytoskeleton // traceable author statement	0005102 // receptor binding // traceable author statement /// 0005515 // protein binding // traceable author statement	---	-0.252963
224755_at	10.2649	10.2731	10.0145	9.17003	8.8884	BE621524	Transcribed locus	---	---	---	---	---	-0.247344
236146_at	6.20308	6.59783	6.25762	4.54986	5.95897	BF593158	synaptotagmin binding, cytoplasmic RNA interacting protein	SYNCRIP	0006396 // RNA processing // traceable author statement /// 0006397 // mRNA processing // inferred from electronic annotation /// 0008380 // RNA splicing // traceable author statement /// 0008380 // RNA splicing // inferred from electronic annotation			---	-0.236639
234149_at	6.98843	5.93622	6.34737	5.65127	4.67762	AK024187	CDNA FLJ14125 fis, clone MAMMA1002545	---	---	---	---	---	-0.235557
201468_s_at	9.26798	6.44689	8.34189	5.70415	5.99514	NM_000903	NAD(P)H dehydrogenase, quinone 1	NQO1		0005737 // cytoplasm // traceable author statement /// 0005737 // cytoplasm // inferred from electronic annotation		---	-0.23468
244517_x_at	5.02566	5.58405	4.56841	5.40018	4.18779	AW070573	Transcribed locus	---	---	---	---	---	-0.228481
236090_at	8.30882	8.60123	8.38388	7.2501	8.47444	AW204095	Transcribed locus	---	---	---	---	---	-0.222525
211948_x_at	10.2706	10.068	10.159	9.02747	9.21363	BG261071	BAT2 domain containing 1	BAT2D1	---	---	---	---	-0.211834
225746_at	3.82902	4.26792	3.82902	3.80513	3.89886	BG248313	RAB11 family interacting protein 4 (class II)	RAB11FIP4	---	0005768 // endosome // inferred from electronic annotation /// 0016020 // membrane // inferred from electronic annotation /// 0055038 // recycling endosome membrane // inferred from electronic annotation	0005509 // calcium ion binding // inferred from electronic annotation	---	-0.211069
214055_x_at	10.128	9.90957	9.99216	9.08466	9.08293	AW238632	BAT2 domain containing 1	BAT2D1	---	---	---	---	-0.211001
224990_at	5.50818	6.36158	5.26038	5.64995	7.90411	BE972723	chromosome 4 open reading frame 34	C4orf34	---	0016020 // membrane // inferred from electronic annotation /// 0016021 // integral to membrane // inferred from electronic annotation	0005515 // protein binding // inferred from physical interaction	---	-0.20632
220892_s_at	8.22778	7.77642	6.79082	10.1208	10.4429	NM_021154	phosphoserine aminotransferase 1	PSAT1		---		---	-0.204825
235360_at	5.58831	7.36498	5.56267	5.67217	7.69382	AW967747	hypothetical LOC100131989	LOC100131989	---	---	---	---	-0.204714
239307_at	5.23367	5.21604	4.58261	5.72509	7.82305	AA781173	Transcribed locus	---	---	---	---	---	-0.20465
217433_at	4.73212	4.13695	4.51548	4.51548	4.67018	AB029026	transforming, acidic coiled-coil containing protein 1	TACC1	0007049 // cell cycle // inferred from electronic annotation /// 0051301 // cell division // inferred from electronic annotation	0005634 // nucleus // inferred from electronic annotation /// 0005737 // cytoplasm // inferred from electronic annotation	0005515 // protein binding // inferred from physical interaction	---	-0.203454
228184_at	6.11711	4.56496	5.62449	5.32553	5.8732	AK023679	dispatched homolog 1 (Drosophila)	DISP1	0007275 // multicellular organismal development // inferred from electronic annotation	0016020 // membrane // inferred from electronic annotation /// 0016021 // integral to membrane // inferred from electronic annotation	0008158 // hedgehog receptor activity // inferred from electronic annotation	---	-0.200477
228585_at	3.50243	7.09523	3.50243	2.95263	3.02068	AI301948	ectonucleoside triphosphate diphosphohydrolase 1	ENTPD1	0007155 // cell adhesion // non-traceable author statement /// 0007267 // cell-cell signaling // not recorded /// 0007596 // blood coagulation // traceable author statement		0000287 // magnesium ion binding // inferred from electronic annotation /// 0005509 // calcium ion binding // inferred from electronic annotation /// 0016787 // hydrolase activity // inferred from electronic annotation	---	-0.1947
224835_at	8.33184	9.4744	8.37641	7.58298	7.69436	AL109935	hypothetical protein KIAA1434	RP5-1022P6.2	0005975 // carbohydrate metabolic process // inferred from electronic annotation /// 0006071 // glycerol metabolic process // inferred from electronic annotation	---		---	-0.185427
232007_at	8.86421	8.73396	8.78396	8.69121	8.513	AU145356	1-acylglycerol-3-phosphate O-acyltransferase 5 (lysophosphatidic acid acyltransferase, epsilon)	AGPAT5	0008152 // metabolic process // inferred from electronic annotation /// 0008654 // phospholipid biosynthetic process // non-traceable author statement /// 0008654 // phospholipid biosynthetic process // inferred from electronic annotation	0005739 // mitochondrion // inferred from direct assay /// 0016020 // membrane // inferred from electronic annotation /// 0016021 // integral to membrane // inferred from electronic annotation		---	-0.182432
244080_at	4.26074	3.98739	4.0736	3.88191	5.69158	AL552727	Transcribed locus, strongly similar to XP_001151823.1 PREDICTED: hypothetical protein [Pan troglodytes]	---	---	---	---	---	-0.17702
1558152_at	8.88318	8.35612	8.61197	5.57454	5.31216	BE092211	hypothetical protein LOC100131262	LOC100131262	---	---	---	---	-0.167784
204614_at	11.3918	10.0785	10.9003	4.04186	3.61712	NM_002575	serpin peptidase inhibitor, clade B (ovalbumin), member 2	SERPINB2	0006916 // anti-apoptosis // traceable author statement	0005576 // extracellular region // inferred from electronic annotation /// 0005737 // cytoplasm // inferred from electronic annotation		Blood_Clotting_Cascade // GenMAPP	-0.158238
203757_s_at	8.05231	9.68662	8.14583	4.07709	4.01613	BC005008	carcinoembryonic antigen-related cell adhesion molecule 6 (non-specific cross reacting antigen)	CEACAM6	0007165 // signal transduction // traceable author statement /// 0007267 // cell-cell signaling // traceable author statement		---	---	-0.155952
216012_at	6.75365	4.4884	6.24702	3.96808	3.91406	U43604	Unidentified mRNA, partial sequence	---	---	---	---	---	-0.149061
227052_at	6.85392	8.00331	6.95979	6.60134	9.61474	AI810669	CDNA FLJ26764 fis, clone PRS02668	---	---	---	---	---	-0.144823
212286_at	7.03245	7.88142	7.18912	6.76239	7.51834	AW572909	ankyrin repeat domain 12	ANKRD12	---	0005634 // nucleus // inferred from electronic annotation /// 0005840 // ribosome // inferred from electronic annotation	---	---	-0.143796
224989_at	3.16955	3.61862	3.08456	2.99239	6.11747	AI824013	CDNA FLJ26764 fis, clone PRS02668	---	---	---	---	---	-0.14089
208869_s_at	5.29248	6.81235	4.67042	7.4626	6.88273	AF087847	GABA(A) receptor-associated protein like 1	GABARAPL1	---	0005622 // intracellular // inferred from direct assay /// 0005776 // autophagic vacuole // inferred from direct assay /// 0005874 // microtubule // inferred from electronic annotation		---	-0.128003
224851_at	8.7049	7.58997	8.561	7.69354	11.1731	AW274756	cyclin-dependent kinase 6	CDK6					-0.106248
211657_at	8.80845	10.9648	9.31417	5.66881	5.62851	M18728	carcinoembryonic antigen-related cell adhesion molecule 6 (non-specific cross reacting antigen)	CEACAM6	0007165 // signal transduction // traceable author statement /// 0007267 // cell-cell signaling // traceable author statement		---	---	-0.103123
244172_at	5.5133	4.81327	5.4384	4.59989	4.73169	AA931562	---	---	---	---	---	---	-0.100317
208018_s_at	9.22187	10.0511	9.59765	4.93579	4.46186	NM_002110	hemopoietic cell kinase	HCK	0006468 // protein amino acid phosphorylation // traceable author statement /// 0006468 // protein amino acid phosphorylation // inferred from electronic annotation /// 0007498 // mesoderm development // traceable author statement	0005737 // cytoplasm // inferred from electronic annotation /// 0016020 // membrane // inferred from electronic annotation		---	-0.0925044
201626_at	10.9537	10.2961	11.0824	9.82656	11.714	BG292233	insulin induced gene 1	INSIG1			0005515 // protein binding // inferred from physical interaction	---	-0.0720455
200897_s_at	6.30979	3.71592	4.80509	8.50569	9.83719	NM_016081	palladin, cytoskeletal associated protein	PALLD	0007010 // cytoskeleton organization and biogenesis // non-traceable author statement /// 0009296 // flagellum biogenesis // inferred from electronic annotation			---	-0.0705021
243880_at	5.81073	4.18935	4.65984	7.24059	5.24182	AW205003	Golgi SNAP receptor complex member 2	GOSR2			0004872 // receptor activity // inferred from electronic annotation /// 0005215 // transporter activity // traceable author statement	---	-0.0700406
213566_at	6.56147	10.0775	8.00088	3.96808	8.84497	NM_005615	ribonuclease, RNase A family, k6	RNASE6	0006401 // RNA catabolic process // traceable author statement /// 0006952 // defense response // traceable author statement	0005576 // extracellular region // traceable author statement /// 0005576 // extracellular region // inferred from electronic annotation		---	-0.0686011
228766_at	9.76323	7.324	9.17825	5.59697	2.14667	AW299226	---	---	---	---	---	---	-0.0654301
207426_s_at	5.24766	4.52286	5.16577	4.91013	6.09872	NM_003326	tumor necrosis factor (ligand) superfamily, member 4 (tax-transcriptionally activated glycoprotein 1, 34kDa)	TNFSF4			0005102 // receptor binding // traceable author statement /// 0005125 // cytokine activity // inferred from electronic annotation /// 0005164 // tumor necrosis factor receptor binding // inferred from electronic annotation	---	-0.059965
229934_at	9.25296	10.6935	9.1403	8.68425	5.80468	N39230	Mir-223 transcript variant 1 mRNA, complete sequence	---	---	---	---	---	-0.0569293
227404_s_at	5.73812	5.17065	5.72509	5.19136	5.6875	AI459194	Early growth response 1	EGR1		0005622 // intracellular // inferred from electronic annotation /// 0005634 // nucleus // inferred from direct assay		---	-0.0566402
207655_s_at	6.5682	3.93873	6.54098	2.89115	3.54961	NM_013314	B-cell linker	BLNK		0005622 // intracellular // non-traceable author statement /// 0005737 // cytoplasm // inferred from electronic annotation /// 0005737 // cytoplasm // not recorded /// 0016020 // membrane // inferred from electronic annotation	0005068 // transmembrane receptor protein tyrosine kinase adaptor protein activity // traceable author statement /// 0005070 // SH3/SH2 adaptor activity // inferred from direct assay /// 0005515 // protein binding // inferred from electronic annotation	---	-0.0561695
209882_at	8.32472	7.4149	7.9879	8.60626	8.8318	AF084462	Ras-like without CAAX 1	RIT1	0007165 // signal transduction // traceable author statement /// 0007264 // small GTPase mediated signal transduction // inferred from electronic annotation			---	-0.0479114
222912_at	8.24844	8.30506	7.85721	7.97456	4.76017	BE207758	arrestin, beta 1	ARRB1			0004857 // enzyme inhibitor activity // traceable author statement /// 0005515 // protein binding // inferred from physical interaction	Calcium_regulation_in_cardiac_cells // GenMAPP /// Smooth_muscle_contraction // GenMAPP	-0.0331134
214052_x_at	8.68201	8.3649	8.75303	7.85249	7.73788	AW301305	BAT2 domain containing 1	BAT2D1	---	---	---	---	-0.0199575
213120_at	6.94432	7.24221	7.42019	4.88052	4.72782	AA405798	UHRF1 (ICBP90) binding protein 1-like	UHRF1BP1L	---	---	---	---	-0.0109772
1554676_at	6.20117	6.27595	6.63431	4.03366	3.76191	BC022313	serglycin	SRGN					-0.0107742
212027_at	7.6939	7.22746	7.73626	7.09781	7.31396	AI925305	RNA binding motif protein 25	RBM25	0000398 // nuclear mRNA splicing, via spliceosome // non-traceable author statement /// 0006397 // mRNA processing // inferred from electronic annotation	0030529 // ribonucleoprotein complex // inferred from electronic annotation	0000166 // nucleotide binding // inferred from electronic annotation /// 0003676 // nucleic acid binding // inferred from electronic annotation /// 0003729 // mRNA binding // non-traceable author statement	---	-0.00088312
1552790_a_at	8.81625	9.61227	8.98642	8.59682	7.814	NM_153039	SEC62 homolog (S. cerevisiae)	SEC62			0004872 // receptor activity // traceable author statement /// 0008565 // protein transporter activity // inferred from electronic annotation	---	0.00421728
1553849_at	6.81802	8.294	8.19027	3.646	5.89212	NM_145050	coiled-coil domain containing 26	CCDC26	---	---	---	---	0.0149456
213397_x_at	4.82698	3.66165	4.80646	4.78729	6.46008	AI761728	ribonuclease, RNase A family, 4	RNASE4	0006379 // mRNA cleavage // non-traceable author statement	0005576 // extracellular region // inferred from electronic annotation		---	0.0285466
203851_at	6.63815	5.6686	6.17297	8.14016	8.06254	NM_002178	insulin-like growth factor binding protein 6	IGFBP6	0001558 // regulation of cell growth // inferred from electronic annotation /// 0007165 // signal transduction // non-traceable author statement /// 0008285 // negative regulation of cell proliferation // traceable author statement	0005576 // extracellular region // inferred from electronic annotation /// 0005615 // extracellular space // not recorded	0005520 // insulin-like growth factor binding // inferred from electronic annotation /// 0019838 // growth factor binding // inferred from electronic annotation	Smooth_muscle_contraction // GenMAPP	0.0341262
244387_at	8.72357	5.96473	9.05825	4.95149	4.23771	AW979271	Transcribed locus	---	---	---	---	---	0.0347622
229178_at	3.95817	3.41768	3.3816	5.53993	3.41307	AV699825	hypothetical protein LOC145786	LOC145786	---	---	---	---	0.0441221
214735_at	8.21566	8.85147	10.2327	3.83102	8.77518	AW166711	phosphoinositide-binding protein PIP3-E	PIP3-E	0006979 // response to oxidative stress // inferred from sequence or structural similarity /// 0015671 // oxygen transport // non-traceable author statement	0005737 // cytoplasm // inferred from electronic annotation /// 0005886 // plasma membrane // inferred from electronic annotation /// 0016020 // membrane // inferred from electronic annotation	0004601 // peroxidase activity // inferred from sequence or structural similarity /// 0005344 // oxygen transporter activity // non-traceable author statement	---	0.0546542
221986_s_at	3.84587	4.69572	3.3816	7.22139	5.37336	AW006750	kelch-like 24 (Drosophila)	KLHL24	---	0005737 // cytoplasm // inferred from electronic annotation /// 0042995 // cell projection // inferred from electronic annotation /// 0043204 // perikaryon // inferred from electronic annotation	0005515 // protein binding // inferred from electronic annotation	---	0.0617216
239963_at	8.38003	5.3984	7.88021	7.49952	3.59902	BF196334	Transcribed locus	---	---	---	---	---	0.0694976
206675_s_at	3.9866	4.19817	3.77438	5.20432	4.03209	NM_005414	SKI-like oncogene	SKIL	0006366 // transcription from RNA polymerase II promoter // traceable author statement /// 0007165 // signal transduction // traceable author statement /// 0007275 // multicellular organismal development // non-traceable author statement	0005634 // nucleus // inferred from electronic annotation		TGF_Beta_Signaling_Pathway // GenMAPP	0.0772029
1552553_a_at	4.87679	7.41069	5.81758	4.59012	4.4639	NM_021209	NLR family, CARD domain containing 4	NLRC4		0005622 // intracellular // non-traceable author statement /// 0005622 // intracellular // inferred from electronic annotation /// 0005737 // cytoplasm // inferred from electronic annotation		---	0.0783186
214764_at	7.14869	6.61553	7.23758	6.56271	6.60051	AW029169	ribosomal RNA processing 15 homolog (S. cerevisiae)	RRP15	---	---	0005515 // protein binding // inferred from physical interaction	---	0.0845477
202887_s_at	9.55551	9.27864	9.28483	11.4597	11.0599	NM_019058	DNA-damage-inducible transcript 4	DDIT4	0006915 // apoptosis // inferred from electronic annotation /// 0009968 // negative regulation of signal transduction // inferred from electronic annotation	0005622 // intracellular // inferred from direct assay /// 0005737 // cytoplasm // inferred from direct assay /// 0005737 // cytoplasm // inferred from electronic annotation	---	---	0.0853738
238578_at	5.18451	5.12057	5.27107	5.27107	5.77571	BF574691	transmembrane protein 182	TMEM182	---	0016020 // membrane // inferred from electronic annotation /// 0016021 // integral to membrane // inferred from electronic annotation	---	---	0.0932841
205807_s_at	5.69756	6.96284	6.01636	6.65146	7.10221	NM_020127	tuftelin 1	TUFT1	0001503 // ossification // inferred from electronic annotation /// 0030282 // bone mineralization // non-traceable author statement /// 0042476 // odontogenesis // non-traceable author statement	0005576 // extracellular region // non-traceable author statement /// 0005576 // extracellular region // inferred from electronic annotation /// 0005737 // cytoplasm // inferred from direct assay	0030345 // structural constituent of tooth enamel // non-traceable author statement	---	0.103411
1554014_at	6.8976	6.9204	6.54531	9.50979	7.98003	BC007347	chromodomain helicase DNA binding protein 2	CHD2	0006333 // chromatin assembly or disassembly // inferred from electronic annotation /// 0006357 // regulation of transcription from RNA polymerase II promoter // traceable author statement	0000785 // chromatin // inferred from electronic annotation /// 0005634 // nucleus // inferred from electronic annotation		---	0.10727
225327_at	7.67169	8.02904	7.65239	9.07033	8.96044	AB037791	KIAA1370	KIAA1370	---	---	---	---	0.108244
221246_x_at	7.2585	7.53712	7.2585	7.63548	7.00943	NM_018274	tensin 1	TNS1	---	0005737 // cytoplasm // inferred from electronic annotation /// 0005856 // cytoskeleton // inferred from electronic annotation /// 0030054 // cell junction // inferred from electronic annotation	0003779 // actin binding // inferred from electronic annotation /// 0005515 // protein binding // inferred from electronic annotation	Integrin-mediated_cell_adhesion_KEGG // GenMAPP	0.109609
241879_at	7.39365	5.08286	7.23716	6.73706	6.25753	AW511222	Transcribed locus	---	---	---	---	---	0.109858
235121_at	3.07994	5.59701	3.53907	7.02808	7.51978	BE966943	zinc finger protein 542	ZNF542	0006350 // transcription // inferred from electronic annotation /// 0006355 // regulation of transcription, DNA-dependent // inferred from electronic annotation	0005622 // intracellular // inferred from electronic annotation /// 0005634 // nucleus // inferred from electronic annotation		---	0.117881
1561673_at	5.54643	3.7684	6.02896	3.43276	3.24914	BC040579	CDNA clone IMAGE:5268080	---	---	---	---	---	0.120593
206934_at	6.90831	7.71963	8.19151	4.72036	4.75596	NM_006065	signal-regulatory protein beta 1	SIRPB1	0007165 // signal transduction // traceable author statement /// 0007166 // cell surface receptor linked signal transduction // traceable author statement	0005887 // integral to plasma membrane // traceable author statement /// 0016020 // membrane // inferred from electronic annotation /// 0016021 // integral to membrane // inferred from electronic annotation	---	---	0.124227
212677_s_at	5.3917	6.27996	5.83231	6.1589	7.39387	BG530481	centrosomal protein 68kDa	CEP68	---	0005813 // centrosome // inferred from electronic annotation	---	---	0.126633
226158_at	6.03725	8.02536	6.38697	9.13815	9.13728	AL120021	kelch-like 24 (Drosophila)	KLHL24	---	0005737 // cytoplasm // inferred from electronic annotation /// 0042995 // cell projection // inferred from electronic annotation /// 0043204 // perikaryon // inferred from electronic annotation	0005515 // protein binding // inferred from electronic annotation	---	0.131285
236798_at	7.96339	8.60276	7.76433	10.3268	5.98454	AW268719	CDNA FLJ32438 fis, clone SKMUS2001402	---	---	---	---	---	0.133027
244749_at	4.26074	4.72236	4.92469	3.75488	5.34211	AA806349	Homo sapiens, clone IMAGE:5218412, mRNA	---	---	---	---	---	0.15716
223764_x_at	4.41366	5.96077	4.45538	7.61558	4.58651	BC005202	nipsnap homolog 3B (C. elegans)	NIPSNAP3B	---	---	---	---	0.169292
202672_s_at	6.13401	6.37416	6.27895	9.05776	8.95652	NM_001674	activating transcription factor 3	ATF3	0006350 // transcription // inferred from electronic annotation /// 0006355 // regulation of transcription, DNA-dependent // inferred from electronic annotation /// 0045449 // regulation of transcription // inferred from electronic annotation	0005634 // nucleus // inferred from electronic annotation		Hypertrophy_model // GenMAPP /// Smooth_muscle_contraction // GenMAPP	0.170665
221985_at	5.77851	6.25147	5.701	8.82325	6.97948	AW006750	kelch-like 24 (Drosophila)	KLHL24	---	0005737 // cytoplasm // inferred from electronic annotation /// 0042995 // cell projection // inferred from electronic annotation /// 0043204 // perikaryon // inferred from electronic annotation	0005515 // protein binding // inferred from electronic annotation	---	0.179037
239843_at	6.5514	6.49311	6.76239	7.15465	7.82942	AI655057	Ras-like without CAAX 1	RIT1	0007165 // signal transduction // traceable author statement /// 0007264 // small GTPase mediated signal transduction // inferred from electronic annotation			---	0.181355
236752_at	5.3994	6.68174	6.26804	4.9407	4.53228	AA913146	Transcribed locus	---	---	---	---	---	0.189881
1553436_at	6.71006	7.48931	9.08073	3.5986	3.55315	NM_173600	mucin 19, oligomeric	MUC19	---	---	---	---	0.208386
1555275_a_at	4.12705	4.18779	4.16203	6.77817	5.56719	BC032348	kelch-like 6 (Drosophila)	KLHL6	---	---	0005515 // protein binding // inferred from electronic annotation	---	0.212226
205692_s_at	6.70314	5.66245	8.1974	5.49173	9.26441	NM_001775	CD38 molecule	CD38				---	0.229211
224785_at	7.31247	8.1659	7.87267	8.11073	9.09717	AI024869	family with sequence similarity 100, member B	FAM100B	---	---	---	---	0.230508
211559_s_at	4.97005	5.23521	6.05534	6.62747	9.04259	L49506	cyclin G2	CCNG2		0005737 // cytoplasm // inferred from electronic annotation	---	G1_to_S_cell_cycle_Reactome // GenMAPP	0.242381
239441_at	6.01509	6.44334	6.80602	5.25242	6.11563	AI359527	zinc finger protein 780A	ZNF780A	0006350 // transcription // inferred from electronic annotation /// 0006355 // regulation of transcription, DNA-dependent // inferred from electronic annotation	0005622 // intracellular // inferred from electronic annotation /// 0005634 // nucleus // inferred from electronic annotation		---	0.254788
223084_s_at	9.13819	9.44154	9.32662	12.2503	10.5554	AF246144	cyclin D-type binding-protein 1	CCNDBP1	0007049 // cell cycle // inferred from electronic annotation	0005634 // nucleus // inferred from direct assay /// 0005634 // nucleus // inferred from electronic annotation /// 0005737 // cytoplasm // inferred from electronic annotation	---	---	0.257677
233011_at	2.37307	2.79683	2.78983	2.37406	3.11666	AU155094	Annexin A1	ANXA1				Prostaglandin_synthesis_regulation // GenMAPP	0.259534
225613_at	4.57879	3.84066	4.90452	10.7233	7.2953	AI096389	microtubule associated serine/threonine kinase family member 4 /// hypothetical protein LOC100128443	LOC100128443 /// MAST4	0006468 // protein amino acid phosphorylation // inferred from electronic annotation	0005737 // cytoplasm // inferred from electronic annotation		---	0.270403
211458_s_at	5.01493	7.67519	5.89791	8.81152	7.63402	AF180519	GABA(A) receptor-associated protein like 1 /// GABA(A) receptors associated protein like 3 (pseudogene)	GABARAPL1 /// GABARAPL3	---	0005622 // intracellular // inferred from direct assay /// 0005776 // autophagic vacuole // inferred from direct assay /// 0005874 // microtubule // inferred from electronic annotation		---	0.271778
235008_at	5.00349	6.97968	6.567	4.86247	6.88273	AW299775	CDNA FLJ25241 fis, clone STM02689	---	---	---	---	---	0.28126
202902_s_at	7.97412	8.37845	9.09669	9.36389	3.80828	NM_004079	cathepsin S	CTSS	0006508 // proteolysis // traceable author statement /// 0006508 // proteolysis // inferred from electronic annotation /// 0006955 // immune response // traceable author statement	0005576 // extracellular region // non-traceable author statement /// 0005764 // lysosome // non-traceable author statement /// 0005764 // lysosome // inferred from electronic annotation /// 0016020 // membrane // inferred from electronic annotation		---	0.286137
202973_x_at	4.08479	5.26023	4.7554	7.61558	6.8982	NM_014883	family with sequence similarity 13, member A1	FAM13A1	0007165 // signal transduction // inferred from electronic annotation	0005622 // intracellular // inferred from electronic annotation	---	---	0.288237
200898_s_at	8.1743	8.05231	8.19204	8.7196	8.08611	AK002091	meningioma expressed antigen 5 (hyaluronidase)	MGEA5	0006516 // glycoprotein catabolic process // traceable author statement /// 0008152 // metabolic process // inferred from electronic annotation	0005634 // nucleus // inferred from electronic annotation /// 0005737 // cytoplasm // inferred from electronic annotation		---	0.292122
223596_at	5.38107	5.36618	5.65711	7.06617	3.91837	AF105366	solute carrier family 12 (potassium/chloride transporters), member 6	SLC12A6				---	0.296498
227701_at	4.97128	6.62518	5.9472	6.7958	7.71466	AK024739	chromosome 10 open reading frame 118	C10orf118	---	---	---	---	0.299496
201559_s_at	5.67838	5.32253	6.0494	6.25466	6.88069	AF109196	chloride intracellular channel 4	CLIC4				---	0.302329
219607_s_at	5.59451	5.5133	8.54247	2.83606	2.19581	NM_024021	membrane-spanning 4-domains, subfamily A, member 4	MS4A4A	0007165 // signal transduction // inferred from electronic annotation	0016020 // membrane // inferred from electronic annotation /// 0016021 // integral to membrane // inferred from electronic annotation	0004872 // receptor activity // inferred from electronic annotation	---	0.325461
201694_s_at	7.42726	7.20533	7.82142	6.94422	7.1538	NM_001964	early growth response 1	EGR1		0005622 // intracellular // inferred from electronic annotation /// 0005634 // nucleus // inferred from direct assay /// 0005634 // nucleus // inferred from electronic annotation		Ovarian_Infertility_Genes // GenMAPP	0.326395
210102_at	6.26458	5.30951	6.48849	9.0767	5.54791	BC001234	loss of heterozygosity, 11, chromosomal region 2, gene A	LOH11CR2A	0007049 // cell cycle // inferred from electronic annotation /// 0045786 // negative regulation of cell cycle // inferred from electronic annotation	---	---	---	0.326663
202770_s_at	6.21073	6.09031	7.5196	7.10435	9.36019	NM_004354	cyclin G2	CCNG2		0005737 // cytoplasm // inferred from electronic annotation	---	G1_to_S_cell_cycle_Reactome // GenMAPP	0.339892
211665_s_at	5.08392	5.92873	5.81325	5.97004	6.85827	L20686	son of sevenless homolog 2 (Drosophila)	SOS2		0005622 // intracellular // inferred from electronic annotation		---	0.344712
1555929_s_at	3.45606	2.51152	4.38796	2.38063	2.29087	BM873997	Transcribed locus	---	---	---	---	---	0.350839
205027_s_at	5.05924	6.1299	5.95147	6.50437	3.53754	NM_005204	mitogen-activated protein kinase kinase kinase 8	MAP3K8	0006468 // protein amino acid phosphorylation // inferred from electronic annotation /// 0006468 // protein amino acid phosphorylation // traceable author statement	0005737 // cytoplasm // inferred from electronic annotation /// 0005829 // cytosol // traceable author statement		---	0.361289
229332_at	3.70643	8.24378	6.86359	4.24734	6.27565	AI653050	4-hydroxyphenylpyruvate dioxygenase-like	HPDL	0009072 // aromatic amino acid family metabolic process // inferred from electronic annotation	---	0003868 // 4-hydroxyphenylpyruvate dioxygenase activity // inferred from electronic annotation	---	0.361716
209122_at	9.09657	8.30345	9.42311	11.4172	9.57573	BC005127	adipose differentiation-related protein	ADFP	---	0005576 // extracellular region // traceable author statement /// 0005783 // endoplasmic reticulum // traceable author statement /// 0005811 // lipid particle // traceable author statement /// 0016020 // membrane // inferred from electronic annotation	---	---	0.363578
208763_s_at	8.38847	8.84034	9.14071	11.2216	7.22444	AL110191	TSC22 domain family, member 3	TSC22D3	0006355 // regulation of transcription, DNA-dependent // inferred from electronic annotation /// 0006355 // regulation of transcription, DNA-dependent // traceable author statement	---	0003700 // transcription factor activity // inferred from electronic annotation /// 0003700 // transcription factor activity // traceable author statement	---	0.393096
231899_at	5.43422	5.74562	6.68504	9.53066	2.92206	AB051513	zinc finger CCCH-type containing 12C	ZC3H12C	---	---	---	---	0.394219
230005_at	2.52963	7.53428	5.64625	6.50438	8.3966	AI742358	small VCP/p97-interacting protein	SVIP	---		---	---	0.395602
202769_at	7.71487	8.26754	9.18119	8.18656	10.3744	AW134535	cyclin G2	CCNG2		0005737 // cytoplasm // inferred from electronic annotation	---	G1_to_S_cell_cycle_Reactome // GenMAPP	0.39585
236723_at	6.36351	6.14593	7.74301	5.59184	4.57975	AW196279	Transcribed locus	---	---	---	---	---	0.402237
212750_at	4.75845	6.70976	6.00383	8.82719	7.48123	AB020630	protein phosphatase 1, regulatory (inhibitor) subunit 16B	PPP1R16B	0007165 // signal transduction // non-traceable author statement	0005886 // plasma membrane // non-traceable author statement /// 0005886 // plasma membrane // inferred from electronic annotation /// 0016020 // membrane // inferred from electronic annotation	0019903 // protein phosphatase binding // non-traceable author statement	---	0.406863
205011_at	6.60855	6.3534	6.98131	8.35548	6.26063	NM_014622	loss of heterozygosity, 11, chromosomal region 2, gene A	LOH11CR2A	0007049 // cell cycle // inferred from electronic annotation /// 0045786 // negative regulation of cell cycle // inferred from electronic annotation	---	---	---	0.413845
224831_at	5.96404	7.01131	6.79037	8.80234	5.63589	BE620832	cytoplasmic polyadenylation element binding protein 4	CPEB4	---	---	0000166 // nucleotide binding // inferred from electronic annotation /// 0003676 // nucleic acid binding // inferred from electronic annotation /// 0003723 // RNA binding // inferred from electronic annotation	---	0.422411
236665_at	3.84587	4.1061	3.99655	3.9668	3.93262	BF056459	coiled-coil domain containing 18	CCDC18	---	---	---	---	0.427441
212764_at	3.75531	8.93462	8.25474	5.87231	10.3103	AI806174	zinc finger E-box binding homeobox 1	ZEB1		0005622 // intracellular // inferred from electronic annotation /// 0005634 // nucleus // inferred from electronic annotation		Hypertrophy_model // GenMAPP	0.431174
222408_s_at	7.45956	9.15235	8.66498	9.94066	10.0018	BC000836	yippee-like 5 (Drosophila)	YPEL5	---	---	---	---	0.440126
218501_at	5.88579	4.82595	6.90875	8.60159	7.86354	NM_019555	Rho guanine nucleotide exchange factor (GEF) 3	ARHGEF3		0005622 // intracellular // inferred from electronic annotation /// 0005622 // intracellular // inferred from direct assay /// 0005737 // cytoplasm // inferred from electronic annotation		---	0.443409
200748_s_at	10.9471	11.4599	11.7171	13.0676	12.7387	NM_002032	ferritin, heavy polypeptide 1	FTH1		0005886 // plasma membrane // non-traceable author statement /// 0008043 // ferritin complex // traceable author statement		---	0.443603
221479_s_at	8.28544	8.3379	8.98555	9.91707	9.93018	AF060922	BCL2/adenovirus E1B 19kDa interacting protein 3-like	BNIP3L				Apoptosis // GenMAPP	0.444593
202074_s_at	6.87725	5.51006	8.08986	11.2421	8.41882	NM_021980	optineurin	OPTN		0005737 // cytoplasm // traceable author statement /// 0005737 // cytoplasm // inferred from electronic annotation /// 0005794 // Golgi apparatus // inferred from direct assay /// 0005794 // Golgi apparatus // inferred from electronic annotation	0008022 // protein C-terminus binding // inferred from physical interaction	---	0.449159
225019_at	6.53755	5.73114	10.3479	4.04493	7.62686	BF797381	calcium/calmodulin-dependent protein kinase (CaM kinase) II delta	CAMK2D	0001558 // regulation of cell growth // non-traceable author statement /// 0006468 // protein amino acid phosphorylation // inferred from electronic annotation /// 0006468 // protein amino acid phosphorylation // non-traceable author statement	0005954 // calcium- and calmodulin-dependent protein kinase complex // traceable author statement		Calcium_regulation_in_cardiac_cells // GenMAPP /// Smooth_muscle_contraction // GenMAPP	0.449504
225239_at	9.67163	9.80602	10.4263	10.4637	8.42937	AI355441	CDNA FLJ26120 fis, clone SYN00419	---	---	---	---	---	0.456985
226103_at	2.87897	5.8316	5.73667	7.04817	8.63664	AF114264	nexilin (F actin binding protein)	NEXN	0030334 // regulation of cell migration // inferred from direct assay /// 0051493 // regulation of cytoskeleton organization and biogenesis // inferred from expression pattern		0003779 // actin binding // inferred from electronic annotation /// 0051015 // actin filament binding // inferred from physical interaction	---	0.472647
229450_at	6.11353	4.7952	7.71057	9.72105	8.89988	AI075407	interferon-induced protein with tetratricopeptide repeats 3	IFIT3	---	---	0005488 // binding // inferred from electronic annotation	---	0.476596
1555785_a_at	4.95869	5.06455	5.48852	6.87319	5.3578	AY137776	5'-3' exoribonuclease 1	XRN1	0007049 // cell cycle // inferred from electronic annotation /// 0045786 // negative regulation of cell cycle // inferred from electronic annotation	0005622 // intracellular // inferred from electronic annotation /// 0005737 // cytoplasm // inferred from electronic annotation		---	0.480702
209383_at	7.82232	8.39062	8.61079	9.23825	9.48292	BC003637	DNA-damage-inducible transcript 3	DDIT3					0.484535
221478_at	8.66064	9.39439	9.56035	10.6976	10.5193	AL132665	BCL2/adenovirus E1B 19kDa interacting protein 3-like	BNIP3L				Apoptosis // GenMAPP	0.485936
234989_at	7.08061	7.26745	8.04951	7.79828	5.72599	AV699657	trophoblast-derived noncoding RNA	TncRNA	---	---	---	---	0.488133
206587_at	6.95269	6.66307	7.61885	6.6712	7.31818	NM_006584	chaperonin containing TCP1, subunit 6B (zeta 2)	CCT6B		0005737 // cytoplasm // inferred from electronic annotation		---	0.497497
204724_s_at	6.29012	6.10788	8.05864	5.99937	8.05004	NM_001853	collagen, type IX, alpha 3	COL9A3	0006817 // phosphate transport // inferred from electronic annotation		0005198 // structural molecule activity // inferred from electronic annotation	---	0.498423
205964_at	3.33954	7.19319	5.81031	7.72975	7.06654	NM_024106	zinc finger protein 426	ZNF426	0006350 // transcription // inferred from electronic annotation /// 0006355 // regulation of transcription, DNA-dependent // inferred from electronic annotation	0005622 // intracellular // inferred from electronic annotation /// 0005634 // nucleus // inferred from electronic annotation		---	0.503597
202073_at	4.77889	2.94775	6.51347	9.19313	6.43097	AV757675	optineurin	OPTN		0005737 // cytoplasm // traceable author statement /// 0005737 // cytoplasm // inferred from electronic annotation /// 0005794 // Golgi apparatus // inferred from direct assay /// 0005794 // Golgi apparatus // inferred from electronic annotation	0008022 // protein C-terminus binding // inferred from physical interaction	---	0.50739
1569157_s_at	4.10916	4.1121	4.97005	6.425	3.63129	BC037359	hypothetical protein LOC162993	LOC162993	0006350 // transcription // inferred from electronic annotation /// 0006355 // regulation of transcription, DNA-dependent // inferred from electronic annotation	0005622 // intracellular // inferred from electronic annotation /// 0005634 // nucleus // inferred from electronic annotation		---	0.513187
238476_at	4.4099	5.89857	5.85184	8.36156	6.08716	AA481560	chromosome 5 open reading frame 41	C5orf41	---	---	0005515 // protein binding // inferred from physical interaction	---	0.528439
235478_at	7.91308	7.97519	8.26953	7.76035	7.95736	T79927	DNA cross-link repair 1C (PSO2 homolog, S. cerevisiae)	DCLRE1C		0005634 // nucleus // inferred from electronic annotation		---	0.531339
241991_at	5.79252	6.61751	7.20627	6.66027	7.98113	AI629041	Transcribed locus	---	---	---	---	---	0.540388
211628_x_at	11.4031	12.0259	12.1944	13.1843	12.7157	J04755	ferritin, heavy polypeptide pseudogene 1	FTHP1	---	---	---	---	0.547137
227839_at	3.52425	3.36628	4.48296	5.62088	4.97005	AI911379	methyl-CpG binding domain protein 5	MBD5	---	0005634 // nucleus // inferred from electronic annotation	0003677 // DNA binding // inferred from electronic annotation	---	0.547182
1555728_a_at	4.62101	4.82123	7.28145	3.62867	3.64814	AF354928	membrane-spanning 4-domains, subfamily A, member 4	MS4A4A	0007165 // signal transduction // inferred from electronic annotation	0016020 // membrane // inferred from electronic annotation /// 0016021 // integral to membrane // inferred from electronic annotation	0004872 // receptor activity // inferred from electronic annotation	---	0.547515
217783_s_at	7.79721	9.47677	9.27144	9.90161	10.2177	NM_016061	yippee-like 5 (Drosophila)	YPEL5	---	---	---	---	0.552877
224618_at	6.66151	8.26856	7.74067	7.9213	7.73927	BF059136	ROD1 regulator of differentiation 1 (S. pombe)	ROD1	0006397 // mRNA processing // inferred from electronic annotation /// 0009653 // anatomical structure morphogenesis // traceable author statement	0005634 // nucleus // inferred from electronic annotation		---	0.564442
238151_at	4.75609	4.42837	5.74933	4.36922	4.34778	BF511636	Transcribed locus	---	---	---	---	---	0.568975
1553787_at	5.98687	4.09868	7.87364	6.21592	4.34685	NM_145013	chromosome 11 open reading frame 45	C11orf45	---	0005576 // extracellular region // inferred from electronic annotation	---	---	0.57255
207761_s_at	6.53755	8.99177	8.51629	9.29006	6.52104	NM_014033	methyltransferase like 7A	METTL7A	0008152 // metabolic process // inferred from electronic annotation	---	0008168 // methyltransferase activity // inferred from electronic annotation /// 0016740 // transferase activity // inferred from electronic annotation	---	0.579896
231943_at	4.63101	6.1088	5.65053	6.08053	5.25242	AA831323	zinc finger protein 28 homolog (mouse)	ZFP28	0006350 // transcription // inferred from electronic annotation /// 0006355 // regulation of transcription, DNA-dependent // inferred from electronic annotation	0005622 // intracellular // inferred from electronic annotation /// 0005634 // nucleus // inferred from electronic annotation		---	0.591094
206857_s_at	2.83148	3.66221	6.0494	10.0207	6.9406	NM_004116	FK506 binding protein 1B, 12.6 kDa	FKBP1B	0006457 // protein folding // inferred from electronic annotation /// 0006936 // muscle contraction // non-traceable author statement	0005737 // cytoplasm // inferred from electronic annotation	0003755 // peptidyl-prolyl cis-trans isomerase activity // inferred from electronic annotation /// 0016853 // isomerase activity // inferred from electronic annotation	---	0.591685
231793_s_at	3.84587	3.55577	6.723	3.00675	4.8696	AA448956	calcium/calmodulin-dependent protein kinase (CaM kinase) II delta	CAMK2D	0001558 // regulation of cell growth // non-traceable author statement /// 0006468 // protein amino acid phosphorylation // inferred from electronic annotation /// 0006468 // protein amino acid phosphorylation // non-traceable author statement	0005954 // calcium- and calmodulin-dependent protein kinase complex // traceable author statement		Calcium_regulation_in_cardiac_cells // GenMAPP /// Smooth_muscle_contraction // GenMAPP	0.600502
1558404_at	2.10844	2.37384	2.30194	2.29458	2.26806	BC015390	Hypothetical protein LOC644242	LOC644242	---	---	---	---	0.606526
244008_at	5.12262	9.33083	9.92268	5.80468	7.64031	AW874263	Transcribed locus	---	---	---	---	---	0.610052
235556_at	5.67577	6.3297	6.8761	8.29009	7.12855	AL037805	Transcribed locus	---	---	---	---	---	0.61165
224994_at	4.50657	3.93972	8.15298	3.45078	5.51088	AA777512	calcium/calmodulin-dependent protein kinase (CaM kinase) II delta	CAMK2D	0001558 // regulation of cell growth // non-traceable author statement /// 0006468 // protein amino acid phosphorylation // inferred from electronic annotation /// 0006468 // protein amino acid phosphorylation // non-traceable author statement	0005954 // calcium- and calmodulin-dependent protein kinase complex // traceable author statement		Calcium_regulation_in_cardiac_cells // GenMAPP /// Smooth_muscle_contraction // GenMAPP	0.612284
207865_s_at	5.5342	5.54139	8.21391	5.02902	4.39632	NM_001720	bone morphogenetic protein 8b (osteogenic protein 2)	BMP8B		0005576 // extracellular region // inferred from electronic annotation /// 0005615 // extracellular space // inferred from electronic annotation	0005125 // cytokine activity // inferred from electronic annotation /// 0008083 // growth factor activity // inferred from electronic annotation	---	0.615627
225752_at	3.74194	5.95659	6.55129	8.1705	8.04086	AI310524	non imprinted in Prader-Willi/Angelman syndrome 1	NIPA1	---	0016020 // membrane // inferred from electronic annotation /// 0016021 // integral to membrane // inferred from electronic annotation	---	---	0.620629
218943_s_at	5.54016	5.81895	6.61527	7.74171	6.61527	NM_014314	DEAD (Asp-Glu-Ala-Asp) box polypeptide 58	DDX58	0006955 // immune response // inferred from electronic annotation /// 0009615 // response to virus // inferred from electronic annotation /// 0045087 // innate immune response // inferred from electronic annotation	0005737 // cytoplasm // inferred from electronic annotation		---	0.642352
228834_at	3.67545	6.20599	5.94984	6.97279	6.61121	BF240286	transducer of ERBB2, 1	TOB1		0005737 // cytoplasm // inferred from electronic annotation	0003714 // transcription corepressor activity // inferred from electronic annotation /// 0005070 // SH3/SH2 adaptor activity // traceable author statement /// 0046332 // SMAD binding // inferred from electronic annotation	---	0.644734
202388_at	6.17895	7.68354	7.7312	8.97624	8.07923	NM_002923	regulator of G-protein signaling 2, 24kDa	RGS2		---		Calcium_regulation_in_cardiac_cells // GenMAPP /// Smooth_muscle_contraction // GenMAPP	0.64509
235696_at	3.09443	8.1442	8.715	4.71078	7.21613	AI862542	CDNA clone IMAGE:4837650	---	---	---	---	---	0.646513
213201_s_at	7.14742	5.99766	10.3506	10.6736	5.04793	AJ011712	troponin T type 1 (skeletal, slow)	TNNT1	0003009 // skeletal muscle contraction // inferred from mutant phenotype /// 0045932 // negative regulation of muscle contraction // inferred from direct assay	0005861 // troponin complex // inferred from direct assay /// 0005861 // troponin complex // inferred from mutant phenotype	0005515 // protein binding // inferred from physical interaction /// 0005523 // tropomyosin binding // inferred from mutant phenotype	Striated_muscle_contraction // GenMAPP	0.647382
224701_at	6.09336	7.29264	8.0353	7.30415	8.54993	AA056548	poly (ADP-ribose) polymerase family, member 14	PARP14	0006350 // transcription // inferred from electronic annotation /// 0006355 // regulation of transcription, DNA-dependent // inferred from electronic annotation	0005634 // nucleus // inferred from electronic annotation /// 0005737 // cytoplasm // inferred from electronic annotation		---	0.663859
217591_at	6.2121	7.30374	7.48477	7.15796	5.96063	BF725121	Transcribed locus	---	---	---	---	---	0.665733
207753_at	4.10293	7.77078	7.27803	7.60952	7.72341	NM_020657	zinc finger protein 304	ZNF304	0006350 // transcription // inferred from electronic annotation /// 0006355 // regulation of transcription, DNA-dependent // inferred from electronic annotation	0005622 // intracellular // inferred from electronic annotation /// 0005634 // nucleus // inferred from electronic annotation		---	0.666448
225386_s_at	3.6047	9.3309	9.10883	8.84551	10.1742	AI559701	heterogeneous nuclear ribonucleoprotein L-like	HNRPLL	0006397 // mRNA processing // inferred from electronic annotation /// 0006520 // amino acid metabolic process // inferred from electronic annotation	0005634 // nucleus // inferred from electronic annotation /// 0030529 // ribonucleoprotein complex // inferred from electronic annotation		---	0.67358
201008_s_at	5.95936	7.795	8.48429	9.46433	9.4062	AA812232	thioredoxin interacting protein	TXNIP		0005737 // cytoplasm // inferred from direct assay /// 0005737 // cytoplasm // inferred from electronic annotation	0005515 // protein binding // inferred from physical interaction	---	0.681455
225956_at	4.65449	5.94712	6.01663	7.06617	5.48852	AL565238	chromosome 5 open reading frame 41	C5orf41	0006355 // regulation of transcription, DNA-dependent // inferred from electronic annotation	0005634 // nucleus // inferred from electronic annotation		---	0.681853
202708_s_at	4.32325	5.92725	5.69446	6.22195	5.06882	NM_003528	histone cluster 2, H2be	HIST2H2BE	0006334 // nucleosome assembly // non-traceable author statement /// 0006334 // nucleosome assembly // inferred from electronic annotation /// 0042742 // defense response to bacterium // inferred from electronic annotation	0000786 // nucleosome // non-traceable author statement /// 0000786 // nucleosome // inferred from electronic annotation /// 0005634 // nucleus // inferred from electronic annotation /// 0005694 // chromosome // inferred from electronic annotation	0003677 // DNA binding // non-traceable author statement /// 0003677 // DNA binding // inferred from electronic annotation /// 0005515 // protein binding // inferred from physical interaction	---	0.688228
236128_at	2.02213	5.86539	6.82918	5.52172	7.7675	AI672373	zinc finger protein 91	ZNF91	0006350 // transcription // inferred from electronic annotation /// 0006355 // regulation of transcription, DNA-dependent // non-traceable author statement /// 0006355 // regulation of transcription, DNA-dependent // inferred from electronic annotation	0005622 // intracellular // inferred from electronic annotation /// 0005634 // nucleus // non-traceable author statement /// 0005634 // nucleus // inferred from electronic annotation		---	0.69536
228793_at	6.47741	7.93488	10.1463	6.39485	6.6245	BF002296	jumonji domain containing 1C	JMJD1C		0005622 // intracellular // non-traceable author statement /// 0005634 // nucleus // inferred from electronic annotation		---	0.700654
244531_at	4.73625	5.61326	5.63698	5.47746	4.81388	BE501279	Nicotinamide nucleotide transhydrogenase	NNT				---	0.710499
225227_at	7.42555	9.05677	9.17221	9.25163	7.53075	AW294869	CDNA clone IMAGE:5299642	---	---	---	---	---	0.715453
206067_s_at	5.54423	9.15477	8.97708	8.97708	9.1696	NM_024426	Wilms tumor 1	WT1		0005622 // intracellular // inferred from electronic annotation /// 0005634 // nucleus // non-traceable author statement /// 0005634 // nucleus // inferred from electronic annotation		---	0.717552
221556_at	3.52235	2.44687	7.16443	6.72823	2.49034	BF792631	CDC14 cell division cycle 14 homolog B (S. cerevisiae) /// CDC14 cell division cycle 14 homolog C (S. cerevisiae)	CDC14B /// CDC14C		0005634 // nucleus // inferred from direct assay /// 0005634 // nucleus // inferred from electronic annotation /// 0016020 // membrane // inferred from electronic annotation /// 0016021 // integral to membrane // inferred from electronic annotation		Cell_cycle_KEGG // GenMAPP	0.747051
223645_s_at	3.2912	3.77348	8.06079	7.70467	8.18822	BF062193	chromosome Y open reading frame 15B	CYorf15B	---	---	---	---	0.78002
204517_at	5.27743	4.32756	11.9416	11.293	4.3026	BE962749	peptidylprolyl isomerase C (cyclophilin C)	PPIC	0006457 // protein folding // inferred from electronic annotation /// 0007165 // signal transduction // traceable author statement	0005737 // cytoplasm // traceable author statement /// 0005737 // cytoplasm // inferred from electronic annotation		---	0.793071
236224_at	4.73212	5.61492	6.33083	6.76392	6.2863	AL037450	Ras-like without CAAX 1	RIT1	0007165 // signal transduction // traceable author statement /// 0007264 // small GTPase mediated signal transduction // inferred from electronic annotation			---	0.814207
236223_s_at	3.23445	3.96044	4.60201	5.02855	4.50418	AL037450	Ras-like without CAAX 1	RIT1	0007165 // signal transduction // traceable author statement /// 0007264 // small GTPase mediated signal transduction // inferred from electronic annotation			---	0.815061
241992_at	4.43489	5.1198	5.86917	5.8803	5.94926	AA724995	Damage-regulated autophagy modulator	DRAM	0006914 // autophagy // inferred from electronic annotation /// 0006915 // apoptosis // inferred from electronic annotation		---	---	0.81994
214211_at	7.61345	9.30911	9.9167	10.4719	8.91358	AA083483	ferritin, heavy polypeptide 1	FTH1		0005886 // plasma membrane // non-traceable author statement /// 0008043 // ferritin complex // traceable author statement		---	0.845771
201009_s_at	6.88175	9.08486	10.0961	9.97243	9.68249	AI439556	thioredoxin interacting protein	TXNIP		0005737 // cytoplasm // inferred from direct assay /// 0005737 // cytoplasm // inferred from electronic annotation	0005515 // protein binding // inferred from physical interaction	---	0.87984
236654_s_at	3.37735	6.26484	7.37339	6.20732	4.4955	AI243808	Transcribed locus, strongly similar to NP_699184.1 leucine rich repeat containing 34 [Homo sapiens]	---	---	---	---	---	0.883418
238058_at	2.58479	6.48869	9.23497	8.89236	8.51037	AA603041	hypothetical protein LOC150381 /// FLJ27365 protein	FLJ27365 /// LOC150381	---	---	---	---	0.886474
224797_at	4.1803	5.33018	7.45403	5.49618	6.4163	AB037797	arrestin domain containing 3	ARRDC3	---	---	---	---	0.889509
201010_s_at	8.66433	11.6033	12.6631	12.0181	11.6051	NM_006472	thioredoxin interacting protein	TXNIP		0005737 // cytoplasm // inferred from direct assay /// 0005737 // cytoplasm // inferred from electronic annotation	0005515 // protein binding // inferred from physical interaction	---	0.905815
218987_at	7.48529	8.02426	8.25433	8.27409	7.99463	NM_018179	activating transcription factor 7 interacting protein	ATF7IP		0005634 // nucleus // inferred from direct assay /// 0005634 // nucleus // inferred from electronic annotation	0005515 // protein binding // inferred from physical interaction	---	0.906555
223642_at	2.61646	3.22734	9.8936	8.92879	6.77561	AF193855	Zic family member 2 (odd-paired homolog, Drosophila)	ZIC2		0005622 // intracellular // inferred from electronic annotation /// 0005634 // nucleus // inferred from electronic annotation /// 0008076 // voltage-gated potassium channel complex // inferred from electronic annotation		---	0.912339
243463_s_at	6.45421	7.25404	7.80812	7.54471	7.47716	AA417878	Ras-like without CAAX 1	RIT1	0007165 // signal transduction // traceable author statement /// 0007264 // small GTPase mediated signal transduction // inferred from electronic annotation			---	0.93509
201425_at	4.81912	6.09467	12.0092	10.7807	8.44527	NM_000690	aldehyde dehydrogenase 2 family (mitochondrial)	ALDH2		0005739 // mitochondrion // inferred from electronic annotation /// 0005759 // mitochondrial matrix // inferred from electronic annotation		---	0.951932
202920_at	3.84587	4.4057	6.50261	5.21971	5.16597	BF726212	ankyrin 2, neuronal	ANK2	0007165 // signal transduction // inferred from electronic annotation	0005737 // cytoplasm // inferred from electronic annotation /// 0005856 // cytoskeleton // inferred from electronic annotation /// 0015629 // actin cytoskeleton // not recorded /// 0016020 // membrane // not recorded	0005200 // structural constituent of cytoskeleton // not recorded /// 0005515 // protein binding // inferred from electronic annotation /// 0005515 // protein binding // inferred from physical interaction	---	0.967213
cellular Toxicity	10.3	40	89.5	62.5	45.6
